# Supplementary material for: Study on ZmRPN10 Regulating Leaf Angle in Maize by RNA-Seq
Source: Int J Mol Sci. 2022 Dec 22;24(1):189. doi: 10.3390/ijms24010189 (PMC9820655; doi:10.3390/ijms24010189)
Supplement: Supplementary file 1 [file ijms-24-00189-s001.zip › Supplementary Table S1.xlsx]

## Sheet: Sheet1
Supplementary Table 1 DEGs regulated in B73 leaf occipital under 0.2 μmol·L-1 BR treatment
gene_id	FPKM.B73_B1	FPKM.B73_B2	FPKM.B73_B3	FPKM.B73_CK1	FPKM.B73_CK2	FPKM.B73_CK3	log2(fc)	pval	qval
Zm00001d031403	61.1217	131.98	38.4919	0.0001	0.0001	0.0001	19.5582	2.16249e-34	7.55898e-31
Zm00001d009902	35.2943	45.4625	57.9959	0.0001	0.0001	0.0001	18.8191	4.42748e-35	1.85715e-31
Zm00001d002543	0.0001	42.1014	70.8113	0.0001	0.0001	0.0001	18.5218	7.36453e-08	7.84042e-06
Zm00001d025423	65.0273	0.0001	38.0571	0.0001	0.0001	0.0001	18.3904	1.69756e-07	1.58941e-05
Zm00001d039497	55.5224	2.69758	41.8619	0.0001	0.0001	0.0001	18.3478	6.31607e-21	6.30795e-18
Zm00001d028313	16.6443	43.0611	33.8286	0.0001	0.0001	0.0001	18.2502	4.74645e-34	1.42211e-30
Zm00001d049731	33.391	27.0604	22.8783	0.0001	0.0001	0.0001	18.0835	5.99038e-44	1.25636e-39
Zm00001d005536	44.5224	23.0772	13.3143	0.0001	0.0001	0.0001	18.0411	5.4715e-29	9.56282e-26
Zm00001d038840	32.5092	18.5731	27.6242	0.0001	0.0001	0.0001	18.0012	1.13142e-41	1.18647e-37
Zm00001d003140	39.4242	16.7822	12.9977	0.0001	0.0001	0.0001	17.8155	5.30819e-39	3.71095e-35
Zm00001d025503	32.0569	9.30938	17.6857	0.0001	0.0001	0.0001	17.5867	5.3355e-26	7.46009e-23
Zm00001d037652	15.8896	17.994	24.2809	0.0001	0.0001	0.0001	17.5648	6.00096e-34	1.57323e-30
Zm00001d013760	24.0796	9.30726	19.1524	0.0001	0.0001	0.0001	17.4181	2.80108e-30	5.34064e-27
Zm00001d052349	13.0115	8.7242	16.4285	0.0001	0.0001	0.0001	16.9569	5.9835e-27	9.65322e-24
Zm00001d021186	5.16028	16.6001	12.5696	0.0001	0.0001	0.0001	16.8041	3.43909e-19	2.88512e-16
Zm00001d033100	23.1109	4.73347	6.23751	0.0001	0.0001	0.0001	16.7937	1.40676e-16	7.97404e-14
Zm00001d034075	21.3728	4.8126	6.03048	0.0001	0.0001	0.0001	16.7125	7.68512e-15	3.83762e-12
Zm00001d023924	3.38174	27.7732	0.740273	0.0001	0.0001	0.0001	16.698	2.31157e-08	2.99086e-06
Zm00001d024475	5.85277	13.268	10.2178	0.0001	0.0001	0.0001	16.5775	5.32425e-24	6.20363e-21
Zm00001d013111	22.1046	3.67931	3.35098	0.0001	0.0001	0.0001	16.5674	4.34894e-19	3.37816e-16
Zm00001d033826	7.97087	6.37074	14.6791	0.0001	0.0001	0.0001	16.5618	2.91515e-26	4.3671e-23
Zm00001d009767	15.4955	3.14004	9.85623	0.0001	0.0001	0.0001	16.5352	4.99617e-18	3.38015e-15
Zm00001d009803	0.0001	14.5072	13.698	0.0001	0.0001	0.0001	16.5206	7.18586e-07	5.48033e-05
Zm00001d043124	9.52332	7.99184	10.6667	0.0001	0.0001	0.0001	16.5194	6.95114e-31	1.45786e-27
Zm00001d040375	18.2014	9.52466	0.0001	0.0001	0.0001	0.0001	16.4959	9.41197e-06	0.000483817
Zm00001d054051	17.6429	0.0001	9.52418	0.0001	0.0001	0.0001	16.4665	5.93617e-08	6.51829e-06
Zm00001d021885	11.2173	6.32648	7.89633	0.0001	0.0001	0.0001	16.3718	4.17813e-13	1.53733e-10
Zm00001d049250	11.6872	6.8811	5.60538	0.0001	0.0001	0.0001	16.2981	6.25497e-21	6.30795e-18
Zm00001d015498	6.43152	5.77761	11.4162	0.0001	0.0001	0.0001	16.265	1.37087e-16	7.97404e-14
Zm00001d028434	11.481	5.96728	5.30964	0.0001	0.0001	0.0001	16.211	9.87347e-13	3.33994e-10
Zm00001d053705	4.12183	8.9157	9.68266	0.0001	0.0001	0.0001	16.2087	7.47935e-19	5.6023e-16
Zm00001d049792	4.38761	10.2087	7.88769	0.0001	0.0001	0.0001	16.1936	8.19439e-14	3.36982e-11
Zm00001d003090	12.8257	3.88428	4.48991	0.0001	0.0001	0.0001	16.1087	1.85922e-20	1.77243e-17
Zm00001d007483	12.0686	1.17977	7.39676	0.0001	0.0001	0.0001	16.0705	8.18413e-11	1.90718e-08
Zm00001d016312	11.9205	4.09535	4.02992	0.0001	0.0001	0.0001	16.028	7.41079e-09	1.07935e-06
Zm00001d007245	0.0001	10.0908	9.84438	0.0001	0.0001	0.0001	16.02	5.76545e-07	4.56298e-05
Zm00001d003969	13.263	5.48137	1.12442	0.0001	0.0001	0.0001	16.0152	2.22304e-10	4.75754e-08
Zm00001d037169	0.0001	8.28551	11.4451	0.0001	0.0001	0.0001	16.0051	8.53729e-06	0.00044675
Zm00001d053174	7.49679	6.36104	5.53675	0.0001	0.0001	0.0001	15.9803	2.4217e-11	6.51157e-09
Zm00001d013872	0.0001	3.70437	15.3186	0.0001	0.0001	0.0001	15.9524	4.90181e-07	3.95407e-05
Zm00001d005337	3.47919	7.90908	7.61176	0.0001	0.0001	0.0001	15.9507	1.167e-13	4.61802e-11
Zm00001d044502	0.0001	8.54586	9.81696	0.0001	0.0001	0.0001	15.9015	2.46057e-07	2.22438e-05
Zm00001d052619	1.95785	11.6975	3.88798	0.0001	0.0001	0.0001	15.8356	9.21387e-11	2.10046e-08
Zm00001d049413	5.91212	5.2498	6.29652	0.0001	0.0001	0.0001	15.8286	3.95598e-13	1.48159e-10
Zm00001d003086	8.61306	0.146926	8.48956	0.0001	0.0001	0.0001	15.8112	5.7284e-11	1.38094e-08
Zm00001d036932	6.90964	0.0260361	9.87551	0.0001	0.0001	0.0001	15.7741	6.34142e-10	1.26665e-07
Zm00001d003118	4.10034	8.06089	4.20419	0.0001	0.0001	0.0001	15.7353	9.16231e-14	3.69541e-11
Zm00001d027240	5.10796	3.5091	7.61789	0.0001	0.0001	0.0001	15.7238	7.10887e-38	3.72736e-34
Zm00001d007487	0.0001	9.65534	6.48954	0.0001	0.0001	0.0001	15.7158	8.9593e-06	0.000463959
Zm00001d032742	2.65669	0.0001	13.4388	0.0001	0.0001	0.0001	15.7113	1.19217e-06	8.56283e-05
Zm00001d035180	5.26875	5.85631	4.89083	0.0001	0.0001	0.0001	15.7042	9.0291e-19	6.52991e-16
Zm00001d003639	7.61628	3.67774	4.28775	0.0001	0.0001	0.0001	15.6645	2.33918e-09	3.98859e-07
Zm00001d012064	6.76274	8.57296	0.0001	0.0001	0.0001	0.0001	15.6416	5.12819e-06	0.000297109
Zm00001d052201	6.07689	3.63364	5.51066	0.0001	0.0001	0.0001	15.6308	1.03747e-14	4.90486e-12
Zm00001d031093	2.90435	9.43829	2.61281	0.0001	0.0001	0.0001	15.6053	3.66232e-19	2.95422e-16
Zm00001d048077	4.39501	0.695934	9.80777	0.0001	0.0001	0.0001	15.5999	4.08876e-12	1.22505e-09
Zm00001d013594	0.810542	4.47644	9.60992	0.0001	0.0001	0.0001	15.5997	3.13969e-11	8.23109e-09
Zm00001d028582	8.14518	1.30509	5.27486	0.0001	0.0001	0.0001	15.583	2.66397e-09	4.43424e-07
Zm00001d051258	6.0413	5.40871	3.11306	0.0001	0.0001	0.0001	15.567	5.29718e-10	1.07862e-07
Zm00001d039494	6.17024	4.1925	4.16351	0.0001	0.0001	0.0001	15.5633	1.49831e-12	4.76124e-10
Zm00001d015398	7.09165	7.32147	0.0001	0.0001	0.0001	0.0001	15.5521	8.54213e-06	0.00044675
Zm00001d033289	5.65889	4.66254	3.82759	0.0001	0.0001	0.0001	15.5254	3.13401e-10	6.57296e-08
Zm00001d051713	6.99428	0.0001	7.02976	0.0001	0.0001	0.0001	15.5126	4.03185e-06	0.000245814
Zm00001d046181	12.7238	0.0001	1.17247	0.0001	0.0001	0.0001	15.4994	1.44804e-05	0.000704632
Zm00001d010113	0.0001	5.47219	8.14235	0.0001	0.0001	0.0001	15.4698	8.09559e-06	0.000432033
Zm00001d021798	7.59998	5.98757	0.0001	0.0001	0.0001	0.0001	15.467	6.3486e-06	0.000350482
Zm00001d050598	6.21226	3.17309	3.94072	0.0001	0.0001	0.0001	15.4389	1.11908e-12	3.72548e-10
Zm00001d029606	5.83816	2.49782	4.90585	0.0001	0.0001	0.0001	15.4298	5.53333e-12	1.59416e-09
Zm00001d047865	6.77415	6.18698	0.0001	0.0001	0.0001	0.0001	15.3989	3.44572e-05	0.00147484
Zm00001d036000	2.03975	6.05716	4.79989	0.0001	0.0001	0.0001	15.3917	1.84749e-09	3.28367e-07
Zm00001d043918	5.68	7.18867	0.0001	0.0001	0.0001	0.0001	15.3886	1.2095e-05	0.000601843
Zm00001d047493	3.26623	4.77744	4.81761	0.0001	0.0001	0.0001	15.3877	4.91653e-10	1.02093e-07
Zm00001d036846	1.84665	1.20982	9.07073	0.0001	0.0001	0.0001	15.3029	9.36405e-10	1.80176e-07
Zm00001d025480	1.13076	6.60133	4.38743	0.0001	0.0001	0.0001	15.302	1.12208e-10	2.53047e-08
Zm00001d008632	0.0001	6.32977	5.58078	0.0001	0.0001	0.0001	15.2769	4.70584e-08	5.33489e-06
Zm00001d008773	6.34333	5.1839	0.0001	0.0001	0.0001	0.0001	15.2297	2.49385e-07	2.24479e-05
Zm00001d043122	4.43638	4.46145	2.60944	0.0001	0.0001	0.0001	15.2272	5.95229e-09	9.04618e-07
Zm00001d043920	6.31652	5.06916	0.0001	0.0001	0.0001	0.0001	15.2119	1.54786e-05	0.000744568
Zm00001d004510	1.69633	5.15432	4.49957	0.0001	0.0001	0.0001	15.2074	1.86579e-16	1.02977e-13
Zm00001d028083	7.974	0.0001	3.36322	0.0001	0.0001	0.0001	15.2058	1.07189e-06	7.83302e-05
Zm00001d049771	0.766688	0.359979	10.1944	0.0001	0.0001	0.0001	15.2037	1.46933e-10	3.21002e-08
Zm00001d036872	3.06725	0.0001	8.20289	0.0001	0.0001	0.0001	15.1972	2.33388e-05	0.00105492
Zm00001d034327	3.66986	0.0001	7.58042	0.0001	0.0001	0.0001	15.1947	1.6656e-05	0.000792123
Zm00001d036866	0.0001	5.16426	5.92685	0.0001	0.0001	0.0001	15.1741	3.8512e-06	0.000238968
Zm00001d049715	4.65592	3.29397	2.84753	0.0001	0.0001	0.0001	15.1354	2.17813e-12	6.71793e-10
Zm00001d038045	3.07779	1.97031	5.72231	0.0001	0.0001	0.0001	15.1318	1.47992e-12	4.76124e-10
Zm00001d051008	0.331668	8.55802	1.764	0.0001	0.0001	0.0001	15.116	4.18956e-11	1.04604e-08
Zm00001d022729	4.67476	2.16655	3.7984	0.0001	0.0001	0.0001	15.1141	5.27035e-11	1.28529e-08
Zm00001d031922	1.63628	4.29223	4.60316	0.0001	0.0001	0.0001	15.0994	9.34525e-15	4.55809e-12
Zm00001d028394	7.91812	2.48174	0.0001	0.0001	0.0001	0.0001	15.0813	2.61585e-05	0.00115988
Zm00001d028431	9.16086	0.288524	0.873572	0.0001	0.0001	0.0001	15.0705	4.41166e-09	7.14222e-07
Zm00001d021608	6.02076	2.81017	1.36199	0.0001	0.0001	0.0001	15.0522	2.55561e-09	4.2879e-07
Zm00001d021495	7.77278	2.37033	0.0001	0.0001	0.0001	0.0001	15.0452	2.3472e-05	0.00105639
Zm00001d011289	6.41633	3.48237	0.0001	0.0001	0.0001	0.0001	15.01	1.81276e-05	0.000846749
Zm00001d029304	0.139393	5.28754	4.46111	0.0001	0.0001	0.0001	15.0084	4.01933e-06	0.000245765
Zm00001d028876	2.99203	3.6805	3.11152	0.0001	0.0001	0.0001	14.9932	1.39571e-14	6.22813e-12
Zm00001d009019	3.41697	2.56455	3.77272	0.0001	0.0001	0.0001	14.9888	1.37597e-09	2.57663e-07
Zm00001d021916	4.0168	2.40465	3.31516	0.0001	0.0001	0.0001	14.9862	2.35552e-11	6.41587e-09
Zm00001d007916	0.0001	5.00247	4.16383	0.0001	0.0001	0.0001	14.8991	0.000129016	0.00434327
Zm00001d002458	7.16315	1.36043	0.607221	0.0001	0.0001	0.0001	14.8935	4.18142e-08	4.89927e-06
Zm00001d011290	6.20998	2.91115	0.0001	0.0001	0.0001	0.0001	14.892	1.18525e-05	0.000591863
Zm00001d045631	5.41023	3.6027	0.0001	0.0001	0.0001	0.0001	14.8748	5.29248e-06	0.000304107
Zm00001d031743	0.0001	1.26066	7.73517	0.0001	0.0001	0.0001	14.872	2.41893e-05	0.00108171
Zm00001d029741	2.59634	0.0001	6.3231	0.0001	0.0001	0.0001	14.8597	4.08584e-05	0.00169438
Zm00001d004475	0.0001	4.79121	4.0889	0.0001	0.0001	0.0001	14.8533	0.000146892	0.0047987
Zm00001d033566	1.3456	5.38387	2.06333	0.0001	0.0001	0.0001	14.8391	6.70531e-11	1.59807e-08
Zm00001d042106	0.0001	4.20786	4.5839	0.0001	0.0001	0.0001	14.8389	6.02436e-06	0.000337831
Zm00001d050618	3.36669	2.78548	2.40147	0.0001	0.0001	0.0001	14.7993	1.75744e-08	2.33283e-06
Zm00001d040633	1.70998	6.814	0.0001	0.0001	0.0001	0.0001	14.7943	1.7015e-05	0.000807367
Zm00001d028541	0.0001	4.60239	3.7327	0.0001	0.0001	0.0001	14.762	5.09003e-05	0.00205295
Zm00001d047048	3.89353	2.12651	2.16975	0.0001	0.0001	0.0001	14.7366	3.826e-08	4.53349e-06
Zm00001d049263	4.21683	0.0001	3.91644	0.0001	0.0001	0.0001	14.7266	0.000221873	0.00658182
Zm00001d028295	3.23204	2.7827	2.03077	0.0001	0.0001	0.0001	14.7109	1.04376e-19	9.1212e-17
Zm00001d013713	0.0001	4.07356	3.8209	0.0001	0.0001	0.0001	14.6836	4.61108e-06	0.000271652
Zm00001d031503	2.68264	1.25829	3.83113	0.0001	0.0001	0.0001	14.661	2.33578e-08	2.99086e-06
Zm00001d007363	0.066318	5.28601	2.19861	0.0001	0.0001	0.0001	14.6194	4.87006e-07	3.94362e-05
Zm00001d028839	4.3677	0.0001	3.17546	0.0001	0.0001	0.0001	14.6179	0.000119523	0.00410271
Zm00001d014460	4.88676	0.228139	2.35644	0.0001	0.0001	0.0001	14.6041	1.45755e-10	3.21002e-08
Zm00001d002821	3.76844	0.0001	3.69068	0.0001	0.0001	0.0001	14.6018	0.000133585	0.00445418
Zm00001d004411	4.79376	2.65841	0.0001	0.0001	0.0001	0.0001	14.6004	0.000104493	0.00370191
Zm00001d042509	0.0001	2.49874	4.85471	0.0001	0.0001	0.0001	14.5812	1.4989e-05	0.000726015
Zm00001d016907	0.0001	4.57474	2.53364	0.0001	0.0001	0.0001	14.5323	4.45848e-06	0.000265432
Zm00001d046873	3.61482	0.0001	3.41356	0.0001	0.0001	0.0001	14.516	4.86222e-06	0.000284054
Zm00001d019797	0.0001	2.90317	4.12441	0.0001	0.0001	0.0001	14.5158	2.27142e-05	0.00104014
Zm00001d010393	0.0001	3.50237	3.5187	0.0001	0.0001	0.0001	14.5145	4.01307e-06	0.000245765
Zm00001d002319	3.83106	0.0001	3.14489	0.0001	0.0001	0.0001	14.5052	4.91281e-06	0.000286212
Zm00001d016239	4.18491	2.56613	0.200738	0.0001	0.0001	0.0001	14.5001	4.70238e-06	0.000275483
Zm00001d041772	0.0001	0.785759	6.12343	0.0001	0.0001	0.0001	14.4913	2.29138e-05	0.00104458
Zm00001d041637	3.81817	0.0001	3.01885	0.0001	0.0001	0.0001	14.4761	4.41964e-05	0.00180688
Zm00001d053305	2.7806	1.87314	2.16083	0.0001	0.0001	0.0001	14.4714	3.92499e-11	1.01628e-08
Zm00001d052319	1.76643	2.21843	2.72306	0.0001	0.0001	0.0001	14.4486	8.47009e-09	1.20029e-06
Zm00001d007056	2.11582	2.17829	2.39198	0.0001	0.0001	0.0001	14.4439	2.95982e-17	1.93988e-14
Zm00001d009915	0.526185	1.30791	4.80335	0.0001	0.0001	0.0001	14.4334	3.35347e-08	4.08908e-06
Zm00001d009215	1.40326	2.99175	2.11049	0.0001	0.0001	0.0001	14.4044	1.13022e-14	5.15308e-12
Zm00001d031733	5.21636	0.0001	1.12925	0.0001	0.0001	0.0001	14.3685	4.17517e-05	0.00172374
Zm00001d002488	0.110525	3.56087	2.49231	0.0001	0.0001	0.0001	14.3265	8.31771e-06	0.000439414
Zm00001d005780	3.38638	0.838595	1.66011	0.0001	0.0001	0.0001	14.2598	2.03398e-09	3.55488e-07
Zm00001d007405	3.74059	0.0001	2.11799	0.0001	0.0001	0.0001	14.2533	7.01858e-06	0.000379383
Zm00001d035715	2.36808	2.59438	0.679852	0.0001	0.0001	0.0001	14.199	8.81682e-13	3.08192e-10
Zm00001d037395	0.0349178	2.98323	2.6204	0.0001	0.0001	0.0001	14.1981	4.108e-07	3.43256e-05
Zm00001d045759	2.33014	1.61597	1.67105	0.0001	0.0001	0.0001	14.1926	5.54875e-12	1.59416e-09
Zm00001d042659	0.864016	2.51929	2.16312	0.0001	0.0001	0.0001	14.1743	8.32182e-08	8.64027e-06
Zm00001d009796	1.56719	3.8827	0.0001	0.0001	0.0001	0.0001	14.149	6.17085e-05	0.00242816
Zm00001d029176	1.16768	0.742806	3.48429	0.0001	0.0001	0.0001	14.1343	6.64845e-09	9.8541e-07
Zm00001d001823	0.884263	1.26141	3.14678	0.0001	0.0001	0.0001	14.1067	3.50122e-08	4.22018e-06
Zm00001d032827	0.600188	1.37309	3.30155	0.0001	0.0001	0.0001	14.1019	2.15241e-08	2.8214e-06
Zm00001d034208	4.23938	0.950189	0.0001	0.0001	0.0001	0.0001	14.0784	1.5241e-05	0.00073652
Zm00001d049390	1.84746	1.54101	1.74471	0.0001	0.0001	0.0001	14.0626	9.76857e-13	3.33994e-10
Zm00001d045455	0.957032	2.38196	1.77367	0.0001	0.0001	0.0001	14.0568	1.52205e-10	3.29091e-08
Zm00001d017254	4.03206	0.0001	1.06234	0.0001	0.0001	0.0001	14.0517	3.70715e-05	0.00157389
Zm00001d016727	2.06617	0.63065	2.3271	0.0001	0.0001	0.0001	14.0316	6.56096e-09	9.82878e-07
Zm00001d010300	0.0001	2.56562	2.45361	0.0001	0.0001	0.0001	14.0302	5.6079e-06	0.000320475
Zm00001d010510	2.11279	0.0001	2.75689	0.0001	0.0001	0.0001	13.9866	2.34596e-05	0.00105639
Zm00001d025441	0.442989	2.5275	1.87716	0.0001	0.0001	0.0001	13.98	1.06841e-06	7.83302e-05
Zm00001d030114	1.20792	1.62257	1.99049	0.0001	0.0001	0.0001	13.9721	8.05501e-09	1.16509e-06
Zm00001d049151	0.0001	2.71268	2.10217	0.0001	0.0001	0.0001	13.9703	7.51796e-05	0.00283655
Zm00001d034578	1.26953	3.30354	0.198734	0.0001	0.0001	0.0001	13.9573	7.47491e-07	5.63926e-05
Zm00001d045629	3.70116	1.05923	0.0001	0.0001	0.0001	0.0001	13.9539	7.8219e-06	0.000419562
Zm00001d027889	1.97491	2.76766	0.0001	0.0001	0.0001	0.0001	13.9484	0.000167208	0.00525671
Zm00001d036628	1.96707	1.55261	1.14926	0.0001	0.0001	0.0001	13.9258	6.91761e-08	7.47851e-06
Zm00001d025482	1.49044	3.03939	0.118644	0.0001	0.0001	0.0001	13.9195	2.51926e-06	0.000164599
Zm00001d003553	2.25386	1.35306	1.02347	0.0001	0.0001	0.0001	13.9139	4.96357e-11	1.22472e-08
Zm00001d046121	1.85739	2.74383	0.0001	0.0001	0.0001	0.0001	13.9048	3.93723e-05	0.00165151
Zm00001d028077	3.07065	0.0001	1.52728	0.0001	0.0001	0.0001	13.9038	0.00013187	0.0044122
Zm00001d009979	0.842896	3.71306	0.0001	0.0001	0.0001	0.0001	13.8905	5.40336e-05	0.00215446
Zm00001d036995	0.193184	2.17576	2.11637	0.0001	0.0001	0.0001	13.868	1.26978e-07	1.23292e-05
Zm00001d045718	0.0001	2.88825	1.50012	0.0001	0.0001	0.0001	13.8365	7.7363e-05	0.00290777
Zm00001d004836	1.16023	0.0001	3.07989	0.0001	0.0001	0.0001	13.7869	4.0879e-05	0.00169438
Zm00001d011915	2.12493	2.03887	0.0001	0.0001	0.0001	0.0001	13.7607	0.000183348	0.00563836
Zm00001d050533	1.6644	1.67518	0.762763	0.0001	0.0001	0.0001	13.7392	1.27409e-08	1.72397e-06
Zm00001d034623	2.39638	1.68816	0.0001	0.0001	0.0001	0.0001	13.733	6.58046e-05	0.00253233
Zm00001d015050	2.09179	0.658389	1.3161	0.0001	0.0001	0.0001	13.7265	2.09349e-08	2.76143e-06
Zm00001d007752	2.40375	1.28968	0.261957	0.0001	0.0001	0.0001	13.6866	8.97797e-08	9.18512e-06
Zm00001d048433	2.20201	1.70652	0.0001	0.0001	0.0001	0.0001	13.6694	7.03932e-05	0.00268348
Zm00001d042401	1.71501	0.606268	1.57922	0.0001	0.0001	0.0001	13.6664	4.53823e-09	7.26567e-07
Zm00001d029994	2.00129	0.909588	0.974138	0.0001	0.0001	0.0001	13.6607	2.21832e-09	3.84502e-07
Zm00001d037304	1.76388	0.0001	2.04443	0.0001	0.0001	0.0001	13.6319	0.000172149	0.00537275
Zm00001d046849	1.04474	1.17468	1.5414	0.0001	0.0001	0.0001	13.6138	1.60521e-07	1.52335e-05
Zm00001d018154	2.016	1.67052	0.0001	0.0001	0.0001	0.0001	13.585	6.38857e-05	0.00248585
Zm00001d006230	0.0001	1.77215	1.74072	0.0001	0.0001	0.0001	13.5154	3.43315e-05	0.00147246
Zm00001d006522	1.83824	0.659956	0.877809	0.0001	0.0001	0.0001	13.4581	2.68489e-12	8.16089e-10
Zm00001d029743	1.07482	0.837825	1.4546	0.0001	0.0001	0.0001	13.4543	9.29312e-08	9.46139e-06
Zm00001d029316	0.0001	2.48415	0.871021	0.0001	0.0001	0.0001	13.4492	1.29826e-05	0.000639162
Zm00001d050548	1.39742	1.56624	0.382065	0.0001	0.0001	0.0001	13.4451	1.8072e-09	3.23952e-07
Zm00001d015419	1.82101	0.483922	1.01632	0.0001	0.0001	0.0001	13.4345	2.11581e-07	1.94627e-05
Zm00001d024053	1.52338	1.05228	0.648695	0.0001	0.0001	0.0001	13.3918	4.21214e-12	1.24424e-09
Zm00001d044219	0.837341	1.17074	1.08787	0.0001	0.0001	0.0001	13.3331	4.08891e-11	1.03321e-08
Zm00001d018368	0.0001	0.927466	2.13318	0.0001	0.0001	0.0001	13.3166	8.85093e-05	0.00324529
Zm00001d025115	0.77143	0.758277	1.50322	0.0001	0.0001	0.0001	13.3035	6.66771e-08	7.2457e-06
Zm00001d050186	0.0001	1.20138	1.82006	0.0001	0.0001	0.0001	13.298	0.000106558	0.00376244
Zm00001d021218	1.30174	1.02349	0.651673	0.0001	0.0001	0.0001	13.2766	4.9011e-09	7.72863e-07
Zm00001d017123	1.40023	0.0001	1.57396	0.0001	0.0001	0.0001	13.2753	0.000203047	0.00612735
Zm00001d019511	0.0001	0.821153	2.14349	0.0001	0.0001	0.0001	13.2707	9.31602e-05	0.0033687
Zm00001d035864	0.912109	0.789322	1.23703	0.0001	0.0001	0.0001	13.2578	7.43706e-08	7.87765e-06
Zm00001d046884	0.86461	0.156121	1.88379	0.0001	0.0001	0.0001	13.241	3.64801e-07	3.09756e-05
Zm00001d053398	0.0001	1.71497	1.1725	0.0001	0.0001	0.0001	13.2326	5.46036e-05	0.00217306
Zm00001d038564	1.60009	0.0001	1.28701	0.0001	0.0001	0.0001	13.2324	0.00014077	0.00461725
Zm00001d029237	2.06874	0.0001	0.815671	0.0001	0.0001	0.0001	13.2311	2.85675e-06	0.000184352
Zm00001d037983	1.45952	0.723877	0.686027	0.0001	0.0001	0.0001	13.2235	3.47406e-08	4.21164e-06
Zm00001d027175	1.0684	0.586826	1.18053	0.0001	0.0001	0.0001	13.2065	1.66219e-08	2.22046e-06
Zm00001d042411	1.24244	0.0001	1.55395	0.0001	0.0001	0.0001	13.1864	0.000167429	0.00525671
Zm00001d030713	1.86985	0.0001	0.904472	0.0001	0.0001	0.0001	13.1749	6.49744e-05	0.00250498
Zm00001d003790	1.49022	0.356529	0.893016	0.0001	0.0001	0.0001	13.1568	3.48729e-07	2.98526e-05
Zm00001d007637	1.6317	1.10644	0.0001	0.0001	0.0001	0.0001	13.156	1.89722e-06	0.000129189
Zm00001d045677	2.00309	0.722043	0.0001	0.0001	0.0001	0.0001	13.1491	5.11743e-05	0.00205762
Zm00001d006339	0.0001	1.34751	1.31961	0.0001	0.0001	0.0001	13.1181	8.87987e-05	0.00325022
Zm00001d045678	0.683202	1.32394	0.647646	0.0001	0.0001	0.0001	13.1113	5.16221e-09	8.07963e-07
Zm00001d012509	0.0001	0.314679	2.32937	0.0001	0.0001	0.0001	13.1056	1.96594e-05	0.000908187
Zm00001d041915	1.25553	0.759103	0.625224	0.0001	0.0001	0.0001	13.1032	1.39169e-16	7.97404e-14
Zm00001d045123	1.17175	0.780153	0.639275	0.0001	0.0001	0.0001	13.0764	1.38147e-07	1.32088e-05
Zm00001d045787	1.54153	0.399483	0.50847	0.0001	0.0001	0.0001	12.9952	5.48484e-09	8.45835e-07
Zm00001d029958	0.467199	1.11645	0.848874	0.0001	0.0001	0.0001	12.9852	1.05563e-08	1.45656e-06
Zm00001d011988	0.0001	0.932044	1.47457	0.0001	0.0001	0.0001	12.9698	6.49336e-05	0.00250498
Zm00001d011394	1.36693	0.962887	0.0676803	0.0001	0.0001	0.0001	12.9643	7.79897e-06	0.000419404
Zm00001d027897	1.12318	0.0001	1.26753	0.0001	0.0001	0.0001	12.9602	0.000103946	0.00368876
Zm00001d049964	1.20808	1.15654	0.0001	0.0001	0.0001	0.0001	12.9444	0.00014974	0.00484644
Zm00001d043750	0.0001	0.873738	1.46325	0.0001	0.0001	0.0001	12.9275	0.000126429	0.00426989
Zm00001d006301	1.59354	0.0001	0.7217	0.0001	0.0001	0.0001	12.914	6.43948e-05	0.0025007
Zm00001d024978	0.780023	0.413823	1.10313	0.0001	0.0001	0.0001	12.9025	1.97278e-09	3.47691e-07
Zm00001d017901	0.0001	1.00334	1.28222	0.0001	0.0001	0.0001	12.8954	0.000102733	0.00365191
Zm00001d047122	1.19529	1.08503	0.0001	0.0001	0.0001	0.0001	12.8921	0.000164627	0.00519206
Zm00001d001769	1.10014	0.759431	0.413439	0.0001	0.0001	0.0001	12.8874	4.34845e-07	3.5625e-05
Zm00001d029908	0.15341	0.936005	1.11617	0.0001	0.0001	0.0001	12.8439	5.95315e-07	4.65879e-05
Zm00001d025589	0.0001	1.00871	1.18806	0.0001	0.0001	0.0001	12.8382	9.14264e-05	0.0033232
Zm00001d007131	1.28816	0.907271	0.0001	0.0001	0.0001	0.0001	12.8373	0.000186008	0.0056951
Zm00001d008738	0.935609	0.358648	0.863154	0.0001	0.0001	0.0001	12.8121	3.60599e-07	3.07433e-05
Zm00001d032916	0.472012	0.748158	0.931047	0.0001	0.0001	0.0001	12.8079	6.45674e-09	9.74225e-07
Zm00001d001838	0.895823	0.522768	0.687316	0.0001	0.0001	0.0001	12.7772	4.27087e-08	4.92159e-06
Zm00001d032858	0.06853	1.65269	0.350063	0.0001	0.0001	0.0001	12.7533	6.28042e-07	4.87849e-05
Zm00001d007156	1.20985	0.61032	0.237779	0.0001	0.0001	0.0001	12.744	4.85522e-09	7.71429e-07
Zm00001d013718	1.55832	0.0001	0.489114	0.0001	0.0001	0.0001	12.7366	9.20336e-05	0.00333948
Zm00001d017122	1.05775	0.030187	0.906511	0.0001	0.0001	0.0001	12.6987	3.91414e-06	0.000242157
Zm00001d047742	0.0001	0.799827	1.17862	0.0001	0.0001	0.0001	12.6872	0.000154454	0.00494697
Zm00001d005278	0.0001	1.2186	0.739163	0.0001	0.0001	0.0001	12.672	0.000136276	0.00450288
Zm00001d005124	1.03598	0.522421	0.391096	0.0001	0.0001	0.0001	12.6659	1.16021e-08	1.5895e-06
Zm00001d032371	0.639871	0.702587	0.585914	0.0001	0.0001	0.0001	12.6501	5.13708e-08	5.73085e-06
Zm00001d030603	0.997956	0.927758	0.0001	0.0001	0.0001	0.0001	12.6482	0.000154497	0.00494697
Zm00001d013199	0.872001	0.294974	0.648466	0.0001	0.0001	0.0001	12.5631	4.5119e-08	5.17093e-06
Zm00001d015046	0.231539	0.969403	0.595337	0.0001	0.0001	0.0001	12.5478	4.66792e-07	3.79458e-05
Zm00001d038148	0.0001	0.874758	0.819293	0.0001	0.0001	0.0001	12.4633	0.000107527	0.00379018
Zm00001d050922	0.837333	0.340846	0.482733	0.0001	0.0001	0.0001	12.4347	4.98741e-08	5.59363e-06
Zm00001d003194	0.903175	0.246386	0.488804	0.0001	0.0001	0.0001	12.415	1.17009e-07	1.15213e-05
Zm00001d033426	0.910025	0.0001	0.678893	0.0001	0.0001	0.0001	12.3709	0.00013735	0.00451512
Zm00001d005599	0.40779	0.549123	0.5964	0.0001	0.0001	0.0001	12.3381	1.19161e-07	1.16783e-05
Zm00001d021895	0.627896	0.889303	0.0001	0.0001	0.0001	0.0001	12.3043	9.87599e-05	0.00352261
Zm00001d054064	0.446268	0.495199	0.538475	0.0001	0.0001	0.0001	12.2683	8.3785e-08	8.65627e-06
Zm00001d047589	0.682218	0.582893	0.194321	0.0001	0.0001	0.0001	12.2482	8.02687e-07	6.01241e-05
Zm00001d020071	0.0001	0.817449	0.621332	0.0001	0.0001	0.0001	12.2277	0.000135822	0.00450288
Zm00001d019076	0.868499	0.0001	0.546885	0.0001	0.0001	0.0001	12.204	8.50537e-05	0.00314055
Zm00001d051801	0.264532	0.672891	0.430298	0.0001	0.0001	0.0001	12.1545	4.16903e-07	3.45171e-05
Zm00001d011244	0.709978	0.0001	0.632133	0.0001	0.0001	0.0001	12.1274	0.000171361	0.00535611
Zm00001d009276	0.836363	0.0001	0.486486	0.0001	0.0001	0.0001	12.1065	0.00014922	0.00484462
Zm00001d031632	0.0001	0.644967	0.554793	0.0001	0.0001	0.0001	11.9656	1.64629e-06	0.000113578
Zm00001d029542	0.697939	0.302176	0.127885	0.0001	0.0001	0.0001	11.8765	3.9915e-07	3.34971e-05
Zm00001d006117	0.187748	0.0516346	0.634923	0.0001	0.0001	0.0001	11.509	5.64387e-07	4.50072e-05
Zm00001d004867	7.7895	3.06425	4.71369	0.0001	0.0001	0.005508	11.4133	8.24777e-09	1.1848e-06
Zm00001d025821	0.361243	0.0001	0.365563	0.0001	0.0001	0.0001	11.2426	0.000201035	0.00607536
Zm00001d006443	0.439704	0.0001	0.239993	0.0001	0.0001	0.0001	11.1459	0.0001128	0.00393637
Zm00001d050287	0.248684	0.132245	0.25631	0.0001	0.0001	0.0001	11.0527	5.78075e-08	6.38103e-06
Zm00001d014875	0.0615709	0.288213	0.226064	0.0001	0.0001	0.0001	10.9065	2.10441e-06	0.00013967
Zm00001d028335	0.229292	0.0001	0.325595	0.0001	0.0001	0.0001	10.8533	0.000131905	0.0044122
Zm00001d047593	0.205886	0.0001	0.278797	0.0001	0.0001	0.0001	10.6582	0.000153007	0.00493217
Zm00001d004230	0.226699	0.0001	0.13239	0.0001	0.0001	0.0001	10.2256	7.89959e-05	0.00295854
Zm00001d036874	26.6207	0.0001	35.318	0.0001	0.061274	0.0001	9.97665	4.46754e-06	0.000265432
Zm00001d048044	1.48733	15.0697	19.4296	0.0001	0.0001	0.045653	9.61623	6.16316e-13	2.19085e-10
Zm00001d033767	20.405	9.4349	11.2741	0.0389386	0.02203	0.0001	9.39498	2.09829e-24	2.58868e-21
Zm00001d045184	0.021489	51.6764	32.2991	0.0001	0.0001	0.175815	8.8985	8.39589e-06	0.00044243
Zm00001d023279	7.65605	0.17018	3.40298	0.0001	0.026407	0.0001	8.72123	1.16714e-08	1.5895e-06
Zm00001d003452	10.6099	3.73636	3.63431	0.0001	0.0429282	0.0001	8.70359	2.17877e-14	9.51987e-12
Zm00001d037650	7.11886	0.785107	0.729759	0.0001	0.0240654	0.0001	8.47494	4.97584e-10	1.02312e-07
Zm00001d026070	8.4597	10.0916	8.28327	0.0514243	0.0001	0.0279479	8.39943	1.1695e-25	1.53299e-22
Zm00001d048207	4.65283	0.744277	3.053	0.0001	0.0001	0.025436	8.36466	7.31906e-11	1.72475e-08
Zm00001d043048	0.271653	8.81751	19.1981	0.091788	0.0001	0.0001	8.26449	3.11488e-07	2.74489e-05
Zm00001d045185	0.070683	22.2063	7.28916	0.0001	0.097783	0.0001	8.2372	3.17377e-06	0.000201707
Zm00001d023601	6.45529	8.30566	7.20074	0.072783	0.0001	0.0001	8.23321	7.0289e-17	4.46719e-14
Zm00001d048262	7.21476	0.0001	12.3948	0.0001	0.0001	0.0677	8.17394	0.000176493	0.00548384
Zm00001d050635	17.9769	10.9282	8.55462	0.0001	0.064762	0.067568	8.14397	2.89586e-13	1.10427e-10
Zm00001d035304	10.1003	9.64793	14.1997	0.124728	0.0001	0.0001	8.08608	1.56068e-15	8.39288e-13
Zm00001d046202	2.96035	3.29472	4.76437	0.0001	0.0437424	0.0001	7.97022	3.0039e-11	7.97479e-09
Zm00001d022794	2.54784	3.86615	1.95872	0.0001	0.0001	0.039564	7.71809	7.67337e-07	5.76823e-05
Zm00001d003552	93.8381	73.3321	45.7825	0.288995	0.422343	0.325617	7.68204	3.30446e-31	7.7005e-28
Zm00001d041801	3.54816	4.54554	1.32302	0.046543	0.0001	0.0001	7.65433	1.13817e-09	2.17007e-07
Zm00001d030777	0.866465	3.94499	1.53484	0.0148955	0.0001	0.0175092	7.60912	1.08593e-11	2.99675e-09
Zm00001d003411	25.6299	2.33557	6.62239	0.178685	0.0001	0.0001	7.59509	1.02492e-08	1.43304e-06
Zm00001d052648	3.29715	2.78172	17.1515	0.071646	0.0001	0.050381	7.57148	5.67259e-09	8.68403e-07
Zm00001d035013	6.71424	16.6948	0.239603	0.124233	0.0001	0.0001	7.57025	1.79466e-06	0.000123408
Zm00001d042353	18.1834	14.1646	21.9934	0.0001	0.163142	0.12583	7.55448	3.18094e-14	1.33428e-11
Zm00001d031923	1.95906	2.1614	1.81746	0.031605	0.0001	0.0001	7.54456	1.5106e-09	2.75495e-07
Zm00001d007488	0.0001	12.3375	9.84621	0.0001	0.0001	0.119696	7.53158	0.000204729	0.00616924
Zm00001d002863	2.64168	0.611333	1.70778	0.0001	0.0001	0.028632	7.42676	2.08991e-06	0.00013967
Zm00001d016969	1.42884	0.866643	7.30162	0.057313	0.0001	0.0001	7.38257	4.1803e-07	3.45171e-05
Zm00001d042888	1.33897	1.39605	0.600243	0.0128264	0.00759801	0.0001	7.34431	1.49363e-12	4.76124e-10
Zm00001d031344	0.564937	2.60721	5.94	0.0001	0.058481	0.0001	7.27875	1.43515e-06	0.000101345
Zm00001d049793	2.92751	8.42072	8.39928	0.127262	0.0001	0.0001	7.27546	3.09753e-08	3.8606e-06
Zm00001d041861	5.61824	1.00995	3.20117	0.0001	0.0001	0.064301	7.25163	3.24991e-08	4.00943e-06
Zm00001d026505	0.295543	3.59063	14.334	0.126319	0.0001	0.0001	7.17004	1.57227e-05	0.00075458
Zm00001d051779	13.2173	35.3408	16.2686	0.439712	0.015567	0.0001	7.15338	6.51058e-10	1.27613e-07
Zm00001d029829	1.07786	6.67123	4.56831	0.0001	0.029101	0.057669	7.14762	2.47397e-10	5.24107e-08
Zm00001d007776	0.855129	0.143567	2.15357	0.0107706	0.0001	0.0116957	7.12607	4.42706e-09	7.14222e-07
Zm00001d045876	2.49008	2.24609	1.48924	0.0448192	0.0001	0.0001	7.11149	2.36865e-08	3.01077e-06
Zm00001d039538	0.313748	0.895202	21.0499	0.0001	0.0001	0.162411	7.09681	0.000116795	0.00403242
Zm00001d018893	0.386084	0.496842	57.8366	0.033126	0.220467	0.191583	7.04332	1.4235e-05	0.000694302
Zm00001d034725	11.5484	9.99675	10.6167	0.0001	0.097341	0.153474	7.00201	1.05239e-14	4.90486e-12
Zm00001d004670	4.02486	2.17032	3.40953	0.0001	0.0001	0.083934	6.83491	4.12925e-07	3.43662e-05
Zm00001d036226	0.0001	2.47727	6.90135	0.0001	0.084003	0.0001	6.79938	0.00101431	0.022998
Zm00001d035209	2.00855	1.78125	0.0001	0.0001	0.0386254	0.0001	6.60901	0.00145797	0.0301261
Zm00001d042528	1.11138	0.941394	0.561776	0.0001	0.0152884	0.0130293	6.52363	2.76132e-08	3.46786e-06
Zm00001d006857	1.55083	0.861344	1.88695	0.0487502	0.0001	0.0001	6.45658	1.48853e-06	0.000104063
Zm00001d046377	2.96779	2.81831	0.0001	0.0001	0.0001	0.0663636	6.44174	0.00171739	0.0341411
Zm00001d018701	0.129898	8.17946	1.93152	0.004424	0.0001	0.119049	6.37283	7.77693e-05	0.00291781
Zm00001d010554	24.9361	11.1935	7.46796	0.532046	0.0001	0.0001	6.35601	6.89693e-07	5.29851e-05
Zm00001d002194	2.38615	0.640656	1.99588	0.0001	0.06207	0.0001	6.33378	2.37216e-05	0.00106534
Zm00001d004560	3.54449	0.112577	2.37277	0.0747106	0.0001	0.0001	6.33081	8.40957e-05	0.00311615
Zm00001d045670	0.210894	0.19395	0.170506	0.0001	0.007025	0.0001	6.3153	6.33719e-06	0.000350482
Zm00001d008223	22.76	12.9984	52.0724	0.746595	0.193633	0.18413	6.28755	3.23368e-15	1.6955e-12
Zm00001d042692	7.49468	4.86112	6.0777	0.0629166	0.0723514	0.113322	6.21242	1.88876e-22	2.08489e-19
Zm00001d028547	47.699	3.05651	23.2785	0.764878	0.0001	0.239956	6.20301	2.70954e-07	2.41817e-05
Zm00001d006447	2.28741	0.331935	1.57416	0.057361	0.0001	0.0001	6.18692	1.73707e-05	0.000820533
Zm00001d036973	4.53275	5.52151	3.53046	0.0001	0.0001	0.194913	6.12153	1.33028e-05	0.000653397
Zm00001d031485	0.909012	0.826291	0.334057	0.0001	0.0001	0.030994	6.05177	2.7756e-05	0.00121763
Zm00001d050463	0.209629	2.17936	2.69738	0.0001	0.0173489	0.0626197	5.98926	8.54443e-06	0.00044675
Zm00001d021789	1.50625	2.54535	3.48032	0.0001	0.0001	0.118536	5.98719	1.40832e-05	0.000688501
Zm00001d025697	0.904375	0.260251	0.551266	0.0001	0.0273817	0.0001	5.9591	2.29595e-05	0.00104458
Zm00001d051483	7.02326	26.5024	9.97699	0.298329	0.0001	0.420875	5.91836	3.11086e-08	3.8606e-06
Zm00001d009755	0.122131	1.00853	1.91394	0.0001	0.050195	0.0001	5.91683	0.000255232	0.007353
Zm00001d005165	0.682166	4.20439	3.33244	0.0001	0.137933	0.0001	5.89483	7.9778e-05	0.0029772
Zm00001d035981	3.33147	0.558931	0.811109	0.082706	0.0001	0.0001	5.82551	4.78511e-05	0.00194493
Zm00001d031379	7.13927	23.1084	2.29548	0.549492	0.03616	0.0001	5.79592	5.28447e-06	0.000304107
Zm00001d041842	3.72656	0.609982	0.687933	0.0001	0.0001	0.0906709	5.78901	0.000216426	0.00645675
Zm00001d024775	2.20682	2.43464	0.0318076	0.0001	0.0001	0.0862693	5.7561	0.00111034	0.0247736
Zm00001d016318	1.67586	1.18122	0.882983	0.0001	0.0696537	0.0001	5.74258	3.7515e-05	0.0015831
Zm00001d052392	3.07983	41.1223	10.5438	0.852836	0.112498	0.0930544	5.69281	4.20797e-08	4.90298e-06
Zm00001d009612	3.9926	7.88922	1.28777	0.243042	0.0001	0.018461	5.65369	1.75045e-05	0.000824994
Zm00001d016818	9.89705	8.09759	3.94008	0.0001	0.0001	0.443432	5.62771	0.000117597	0.00404984
Zm00001d049673	5.06456	3.04566	3.35369	0.0001	0.232725	0.0001	5.62109	4.1866e-05	0.00172506
Zm00001d008190	0.061939	7.62024	5.82279	0.03771	0.0001	0.241436	5.59581	0.000319801	0.00888368
Zm00001d007462	1.40933	0.586343	0.0001	0.041157	0.0001	0.0001	5.59267	0.00368898	0.0594688
Zm00001d008466	8.85765	4.42914	7.14813	0.192092	0.150042	0.087978	5.57018	1.17152e-10	2.61386e-08
Zm00001d024160	10.2359	18.6704	0.154013	0.029649	0.127325	0.459142	5.55971	2.80097e-05	0.00122385
Zm00001d006486	19.8151	0.0001	9.23111	0.0001	0.400227	0.228118	5.53043	0.00225567	0.042089
Zm00001d043400	4.06803	0.513855	5.24724	0.215838	0.0001	0.0001	5.50771	0.000167381	0.00525671
Zm00001d039749	0.410161	0.260913	0.619562	0.0001	0.0001	0.0284849	5.49165	0.000153432	0.00493547
Zm00001d013407	3.62584	1.44271	2.79474	0.178699	0.0001	0.0001	5.45792	5.67705e-05	0.00225502
Zm00001d053706	2.68107	10.6004	8.0915	0.0785017	0.151446	0.262239	5.44043	2.10927e-12	6.60265e-10
Zm00001d044323	19.4128	10.1154	17.7096	0.744419	0.364831	0.0001	5.41216	2.55252e-07	2.28778e-05
Zm00001d017066	1.08159	0.401858	0.0001	0.035818	0.0001	0.0001	5.36419	0.00789889	0.101684
Zm00001d053365	8.75171	3.47548	1.55604	0.0001	0.335237	0.0001	5.36073	0.000429226	0.0114241
Zm00001d029078	3.11825	1.19892	0.0999927	0.0001	0.107526	0.0001	5.35769	0.00143812	0.0298335
Zm00001d043831	0.76083	0.414166	32.98	0.238747	0.214985	0.386734	5.34476	4.06444e-05	0.00169162
Zm00001d029605	4.33087	1.18855	2.41335	0.07449	0.045054	0.075694	5.34452	2.86169e-07	2.53397e-05
Zm00001d034172	9.002	2.04792	3.70717	0.0001	0.373183	0.0001	5.30461	0.000336891	0.00929687
Zm00001d034467	0.417372	0.0001	0.428741	0.022494	0.0001	0.0001	5.22064	0.00471753	0.0715925
Zm00001d014523	2.41637	4.65572	3.70533	0.0001	0.186842	0.10373	5.21248	1.13533e-05	0.000568287
Zm00001d042779	0.815413	32.3167	0.495045	0.0001	0.189	0.719111	5.21046	0.00124684	0.0268205
Zm00001d039855	0.251389	2.05983	2.02024	0.104092	0.014927	0.0001	5.18438	0.000239126	0.00702407
Zm00001d013629	0.05959	16.4518	0.983596	0.0001	0.283994	0.200625	5.17365	0.0013403	0.0282514
Zm00001d033058	11.1616	6.10736	5.38968	0.432452	0.112279	0.0954017	5.14555	6.82068e-10	1.32454e-07
Zm00001d004595	0.0452567	2.4443	0.93367	0.0001	0.0001	0.101311	5.07565	0.00382736	0.0611601
Zm00001d042175	26.9604	9.23481	11.7218	0.928444	0.0001	0.494069	5.07392	2.15844e-06	0.000142355
Zm00001d026223	1.69925	28.1408	15.0422	0.99323	0.100615	0.252662	5.05885	2.24137e-06	0.000147361
Zm00001d042260	4.23464	30.6679	13.4063	0.486649	0.514114	0.454342	5.05309	9.11795e-11	2.10046e-08
Zm00001d013906	1.64618	0.946171	1.25404	0.0001	0.0001	0.115657	5.05309	0.000504138	0.0131182
Zm00001d034418	7.59938	27.6609	7.46907	0.911841	0.111554	0.279446	5.03549	1.37666e-07	1.32088e-05
Zm00001d025246	4.75099	1.56891	0.36912	0.214449	0.0001	0.0001	4.96174	0.00126445	0.027033
Zm00001d044285	47.5526	17.9977	9.21888	0.829861	0.684008	0.932195	4.93391	4.81681e-13	1.74178e-10
Zm00001d002544	0.0637826	0.444528	0.770188	0.0418327	0.0001	0.0001	4.92679	0.00113129	0.0250561
Zm00001d028399	87.6896	22.971	0.343092	2.56159	0.197394	0.927987	4.91203	0.000120609	0.00412323
Zm00001d048784	14.6567	1.97135	3.91888	0.685058	0.0001	0.0001	4.90613	0.000919457	0.0212172
Zm00001d019102	4.94196	2.33895	0.630586	0.267033	0.0001	0.0001	4.88778	0.000831464	0.0196599
Zm00001d029564	5.25918	0.407806	3.41172	0.159327	0.059357	0.089505	4.8806	2.30602e-05	0.00104458
Zm00001d036404	0.899459	0.636087	0.520103	0.0283517	0.04403	0.0001	4.82583	2.53581e-05	0.00113157
Zm00001d051814	0.438207	5.68053	2.02607	0.287539	0.0001	0.0001	4.82305	0.00128542	0.0273975
Zm00001d032925	7.7887	0.22908	3.77686	0.0001	0.292663	0.135951	4.78197	0.000963766	0.0219707
Zm00001d040115	2.85645	0.0001	2.19389	0.0001	0.0001	0.185093	4.76853	0.01553	0.159798
Zm00001d035444	23.5615	3.03975	1.30166	0.466829	0.313489	0.251442	4.75724	4.21545e-07	3.46708e-05
Zm00001d003027	1.34806	0.0001	1.2225	0.0001	0.096986	0.0001	4.72524	0.0166788	0.168013
Zm00001d037223	4.1534	0.435696	0.125777	0.135465	0.0189869	0.0241852	4.72211	0.000289287	0.00816067
Zm00001d007908	32.8987	8.39969	10.4553	0.604878	0.350036	1.01978	4.71196	6.27548e-10	1.26553e-07
Zm00001d042219	3.77863	3.60926	0.0001	0.298911	0.0001	0.0001	4.62643	0.0101241	0.121056
ENSRNA049463813	2.88084	6.40463	5.97154	0.0001	0.0001	0.624221	4.61081	0.00130942	0.0277959
Zm00001d020342	0.916653	0.446869	1.17843	0.0001	0.105423	0.0001	4.58894	0.00178699	0.0352849
Zm00001d034078	0.410995	4.28144	0.629774	0.083597	0.067093	0.072338	4.57673	4.66488e-07	3.79458e-05
Zm00001d031558	1.75892	0.178583	1.09599	0.0001	0.0702915	0.0570854	4.57267	0.00120894	0.0263157
Zm00001d013603	0.257556	0.589108	2.03547	0.121566	0.0001	0.0001	4.56495	0.002324	0.0429185
Zm00001d018738	2.56207	133.077	32.5128	2.50767	3.53964	1.32144	4.5122	1.00612e-05	0.000514668
Zm00001d002960	4.26087	37.4717	1.47689	1.79845	0.0001	0.145452	4.47424	0.00149311	0.0305982
Zm00001d004885	0.058463	0.855559	1.61576	0.0001	0.0254187	0.0890757	4.4644	0.00236761	0.0435196
Zm00001d029566	0.457636	0.0827241	0.923176	0.0671477	0.0001	0.0001	4.44169	0.00315071	0.0533763
Zm00001d029154	104.394	28.4374	3.90573	4.07103	0.624556	1.60222	4.44042	4.31498e-06	0.000260052
Zm00001d029200	35.2403	0.48119	0.575762	0.759567	0.212839	0.712782	4.42888	0.000846992	0.019982
Zm00001d044654	0.146851	0.168182	25.5011	0.077375	0.416991	0.707019	4.4255	0.0033009	0.0551632
Zm00001d048520	34.9029	13.6323	5.64728	1.19256	0.749867	0.580088	4.42489	6.49183e-10	1.27613e-07
Zm00001d047345	37.0906	24.5596	30.9074	0.349212	0.849723	3.11799	4.42227	2.24735e-08	2.92756e-06
Zm00001d027254	4.08868	0.774327	0.373378	0.10799	0.083259	0.054254	4.41476	3.69944e-06	0.000231607
Zm00001d053202	12.0495	0.980105	0.875088	0.285032	0.0001	0.371045	4.40534	0.00105465	0.0237235
Zm00001d030382	3.20057	0.368581	1.70936	0.0001	0.250775	0.0001	4.39451	0.00502921	0.0748068
Zm00001d010093	2.95598	4.62134	4.21981	0.155438	0.207108	0.209685	4.36569	3.11057e-06	0.000198292
Zm00001d032481	1.60025	21.5682	14.1376	0.494738	1.36174	0.0001	4.32869	0.000994764	0.0226037
Zm00001d034536	2.59209	0.646191	5.56983	0.194255	0.094274	0.155587	4.30983	0.000550033	0.0141371
Zm00001d009570	13.7636	26.2775	26.4172	0.403951	1.59337	1.35755	4.30812	1.43682e-09	2.64338e-07
Zm00001d045047	7.27215	7.10623	3.37576	0.620042	0.238124	0.0883447	4.22939	4.39403e-06	0.000264057
Zm00001d012220	0.735575	0.728501	0.0001	0.0001	0.020177	0.058934	4.20824	0.0189216	0.181531
Zm00001d002263	5.94814	1.24053	3.16486	0.130991	0.0001	0.434343	4.19462	0.00148	0.0304315
Zm00001d047959	29.984	17.5186	8.18153	0.702425	1.36515	0.981447	4.19085	1.58848e-09	2.87201e-07
Zm00001d021699	1.94608	0.641091	0.672078	0.0001	0.178611	0.0001	4.18803	0.00610065	0.0859872
Zm00001d017189	1.05855	0.0001	0.684462	0.0232913	0.0001	0.0724154	4.18539	0.021235	0.193953
Zm00001d027532	89.1255	30.9094	5.98755	4.00244	1.01311	2.06818	4.15303	2.14327e-06	0.000141801
Zm00001d002330	0.965772	24.9165	9.58857	0.500117	0.503725	1.02034	4.13123	7.99797e-06	0.000427912
Zm00001d012786	2.16081	1.43865	0.73404	0.249991	0.0001	0.0001	4.11443	0.00397407	0.0627698
Zm00001d010704	2.15521	3.01367	3.39777	0.363923	0.0001	0.132834	4.10783	0.000496702	0.0129569
Zm00001d007800	10.537	811.644	363.261	12.1052	21.1148	36.0525	4.097	0.000155793	0.00498086
Zm00001d003471	2.73713	3.42854	6.37639	0.194956	0.39942	0.140834	4.09247	3.38053e-07	2.90573e-05
Zm00001d037081	1.37874	0.288438	0.04179	0.070716	0.0001	0.029701	4.08762	0.00491266	0.0735322
Zm00001d004331	19.7597	2.04634	4.58153	1.56273	0.0001	0.0001	4.07753	0.00861872	0.108046
Zm00001d023444	5.40834	27.7363	16.1097	0.499708	1.83315	0.592728	4.07345	3.97397e-06	0.000245135
Zm00001d006088	1.69919	4.38338	0.359353	0.0001	0.116176	0.267095	4.07068	0.00311589	0.0530005
Zm00001d031950	35.4218	49.317	339.464	13.0056	1.01894	11.5048	4.05453	3.84611e-05	0.00161652
Zm00001d042514	0.690243	3.01469	2.39757	0.0001	0.314828	0.053395	4.05036	0.00256734	0.0462192
Zm00001d025795	0.785482	0.930716	0.504848	0.0782864	0.00664177	0.0499033	4.04201	6.36553e-05	0.00248149
Zm00001d038642	6.71365	4.87434	4.69911	0.378729	0.626981	0.0001	4.0173	0.000177889	0.00551903
Zm00001d044235	42.6786	63.2621	32.5613	1.88905	2.52295	4.15353	4.01522	4.01317e-11	1.02644e-08
Zm00001d023531	1.03292	1.06398	0.797553	0.0001	0.066823	0.113154	4.0066	0.000920421	0.0212172
Zm00001d052532	92.3914	11.2146	9.00025	2.0948	1.4857	3.61162	3.96873	3.5604e-06	0.000224916
Zm00001d008524	0.252308	2.32492	2.16862	0.0001	0.302942	0.0001	3.9686	0.0125739	0.139456
Zm00001d003088	4.44339	0.472272	1.18821	0.392064	0.0001	0.0001	3.95983	0.0107753	0.12611
Zm00001d034819	0.0001	0.831725	0.617125	0.0001	0.0954578	0.0001	3.92098	0.0467409	0.308953
Zm00001d019400	23.5415	3.79897	2.84004	0.728475	1.243	0.131943	3.84281	0.00128253	0.0273638
Zm00001d054012	1.36327	3.27126	6.42749	0.557687	0.059744	0.153632	3.84262	6.28279e-06	0.00034952
Zm00001d004358	1.96267	0.747831	0.502943	0.226354	0.0001	0.0001	3.8262	0.00903135	0.111826
Zm00001d011063	234.537	661.556	158.373	8.92586	8.52432	57.1679	3.82084	3.72822e-05	0.00157645
Zm00001d041525	10.7339	2.51721	0.583311	0.685444	0.10855	0.187913	3.81653	0.000134586	0.00448043
Zm00001d038296	1.57019	1.0771	0.466429	0.0001	0.13537	0.087005	3.80692	0.00241547	0.0442055
Zm00001d050735	2.64939	2.16228	1.41215	0.0001	0.188242	0.258825	3.79891	0.00162231	0.0326098
Zm00001d011812	0.262083	0.665301	0.858555	0.044072	0.0001	0.085569	3.78298	0.00365805	0.0591977
Zm00001d014649	0.029113	6.01112	7.85912	0.336924	0.432442	0.249088	3.77057	0.00105536	0.0237235
Zm00001d016679	1.45261	4.12544	40.9957	1.08478	0.874294	1.50649	3.74836	0.000157877	0.00503214
Zm00001d011643	2.55988	4.58991	1.4026	0.433187	0.126711	0.08469	3.72988	1.32239e-06	9.43353e-05
Zm00001d050484	0.662093	0.312372	0.466002	0.0435127	0.041232	0.0239652	3.72798	0.00012694	0.00428024
Zm00001d036539	0.149018	10.6435	2.81465	1.0324	0.0001	0.0001	3.72001	0.0263221	0.220496
Zm00001d003022	2.24248	0.695849	6.19469	0.407081	0.0001	0.286979	3.71775	0.00505004	0.0749572
Zm00001d048786	1.85128	0.789242	4.12638	0.109733	0.143127	0.266178	3.70458	0.0010724	0.0240293
Zm00001d016930	0.590894	1.38131	1.10084	0.091881	0.144156	0.0001	3.70197	0.00257921	0.0462735
Zm00001d049282	7.79486	0.577347	0.840267	0.562525	0.0001	0.148561	3.69529	0.00925688	0.113935
Zm00001d047210	23.066	61.3	30.7603	5.61618	1.05627	2.28111	3.68461	4.2565e-08	4.92159e-06
Zm00001d042246	0.674929	6.53139	3.89259	0.088625	0.471241	0.308592	3.67582	0.000559783	0.014335
Zm00001d039204	0.69624	0.906072	1.98809	0.0001	0.0001	0.28175	3.67064	0.016573	0.16743
Zm00001d038612	0.134562	3.52052	3.28748	0.0001	0.0001	0.547279	3.66459	0.0347953	0.259517
Zm00001d030981	0.094225	1.56357	1.31551	0.038556	0.0001	0.196222	3.66208	0.0105239	0.124208
Zm00001d010876	2.70383	0.904074	2.26938	0.0001	0.471668	0.0001	3.6387	0.0160283	0.163423
Zm00001d048349	178.592	156.793	54.7668	13.9089	5.13962	12.4759	3.6295	1.23709e-07	1.20677e-05
Zm00001d003099	1.7536	6.81688	0.959579	0.0241542	0.504585	0.241514	3.62908	0.00124988	0.0268584
Zm00001d052083	1.88597	1.26055	0.270364	0.0622497	0.0392966	0.175336	3.62534	0.000161532	0.00512527
Zm00001d045320	71.2493	15.2383	0.862799	3.69233	3.28117	0.217542	3.60254	0.00165245	0.0331011
Zm00001d022662	4.06522	1.29809	3.40727	0.722348	0.0001	0.0001	3.60151	0.0123804	0.138041
Zm00001d011782	0.959553	1.30135	0.21195	0.0001	0.20385	0.0001	3.59918	0.0204079	0.189785
Zm00001d016740	2.00663	2.14354	12.4759	0.0001	0.159129	1.21856	3.59302	0.0124497	0.138666
Zm00001d009174	19.4286	8.92645	0.880295	1.43553	0.0001	0.9968	3.58724	0.00517451	0.0763186
Zm00001d018241	6.41948	6.93982	12.9639	0.623773	0.626643	0.9595	3.57427	2.23341e-07	2.04547e-05
Zm00001d041309	1.19106	0.140881	0.689186	0.114432	0.030117	0.02521	3.5736	0.00204068	0.0388345
Zm00001d011227	0.643919	0.959213	0.538536	0.0001	0.0001	0.179923	3.57168	0.0182626	0.177324
Zm00001d024505	0.211814	0.151688	0.183242	0.0460067	0.0001	0.0001	3.56469	0.0101672	0.121268
Zm00001d025255	7.51108	3.58079	1.03126	0.095467	0.368485	0.566051	3.55704	0.00017958	0.00555506
Zm00001d031364	39.1065	21.2882	5.46851	3.52619	0.894556	1.18648	3.55411	2.89527e-06	0.000186266
Zm00001d040496	32.6938	10.8338	10.3811	0.510309	3.8936	0.191358	3.5523	0.000713218	0.0174115
Zm00001d021647	0.243311	13.8517	2.43144	0.0001	0.0107099	1.40401	3.54608	0.0383063	0.274917
Zm00001d038445	0.143888	5.52581	1.77649	0.241824	0.276678	0.12554	3.53127	0.00141192	0.0294649
Zm00001d047480	24.673	9.75653	2.34565	0.950497	0.944285	1.2883	3.53024	1.47476e-06	0.000103445
Zm00001d033539	9.56558	18.2505	18.0596	1.92929	0.99851	1.07446	3.51884	5.46946e-09	8.45835e-07
Zm00001d008525	1.47503	9.0379	10.5226	0.365151	0.554084	0.924384	3.51221	9.3133e-05	0.0033687
Zm00001d037749	0.0001	7.31633	4.35373	0.244351	0.465333	0.314547	3.51021	0.0119964	0.135051
Zm00001d007285	2.33391	135.75	29.1483	11.916	0.944378	1.84699	3.50725	0.00122452	0.0265551
Zm00001d052405	1.52767	0.978106	0.0725319	0.0963141	0.0001	0.130437	3.50661	0.011712	0.133063
Zm00001d035710	55.1368	50.2888	3.29926	2.31147	3.45412	3.93224	3.48688	7.05001e-05	0.00268348
Zm00001d017666	14.2031	7.99631	1.26459	0.274662	0.541805	1.30649	3.4663	8.94306e-05	0.00326765
Zm00001d003724	1.38922	4.5858	0.897932	0.171369	0.252804	0.202105	3.45605	0.0013206	0.0280051
Zm00001d049101	29.8136	18.2772	9.62222	0.544992	1.61129	3.16575	3.43885	8.17455e-06	0.000434038
Zm00001d031248	7.495	0.368223	2.92259	0.425727	0.162707	0.411973	3.43048	0.00139721	0.0292497
Zm00001d015028	11.3654	21.0557	20.1294	1.58469	1.52066	1.7826	3.4264	1.29931e-09	2.455e-07
Zm00001d035450	2.19786	22.5634	39.1842	0.448614	3.33149	2.21967	3.41386	0.000256923	0.00739157
Zm00001d012891	0.898046	0.582078	0.452494	0.056105	0.083971	0.042173	3.40657	0.000409062	0.0109706
Zm00001d051995	0.796165	0.976599	2.82235	0.0985768	0.33573	0.0001	3.40298	0.00783552	0.10114
Zm00001d047930	14.4597	30.3329	64.3225	5.68328	4.66969	0.0001	3.39772	0.00266252	0.0472828
Zm00001d031202	0.741644	2.14695	5.31942	0.134397	0.260897	0.383725	3.3973	0.00332219	0.0553866
Zm00001d038019	0.0001	4.02238	5.24938	0.660076	0.221288	0.0001	3.39489	0.039898	0.282325
Zm00001d012994	0.46489	2.31827	1.54961	0.055904	0.228302	0.128851	3.39088	0.000789553	0.0188603
Zm00001d002380	0.870765	0.107972	0.960123	0.0001	0.159129	0.0259762	3.38801	0.0194114	0.184048
Zm00001d024894	0.753651	0.236436	0.335862	0.0466416	0.0355742	0.0446268	3.38592	0.000399174	0.0107885
Zm00001d039264	8.76097	5.14193	1.67781	0.688397	0.190954	0.611587	3.38547	7.02137e-05	0.00268232
Zm00001d026131	0.625695	1.57142	0.082877	0.057108	0.037395	0.12432	3.38119	0.00666764	0.0914587
Zm00001d029847	3.89472	5.88909	20.9686	0.320458	1.49059	1.14251	3.38018	4.05047e-05	0.00169162
Zm00001d037713	1.3726	1.31057	0.742761	0.132598	0.0001	0.197986	3.37298	0.00463491	0.0705664
Zm00001d048592	142.222	20.7184	40.6905	15.0987	2.83419	1.75584	3.37052	6.25878e-05	0.00244898
Zm00001d007390	50.4743	9.28917	15.828	2.89485	1.52641	2.90192	3.36768	1.08873e-06	7.90103e-05
Zm00001d009022	16.5556	2.81711	1.78809	1.87272	0.18895	0.0001	3.35944	0.0104763	0.123926
Zm00001d037691	1.50373	1.0792	0.331617	0.0001	0.0596028	0.224569	3.35793	0.0134212	0.145423
Zm00001d036927	0.409657	0.31768	0.185862	0.036129	0.0001	0.053007	3.35523	0.0082291	0.104726
Zm00001d023675	1.01343	0.446374	0.797429	0.172256	0.0001	0.049891	3.34432	0.00587543	0.0835993
Zm00001d028651	3.50751	5.45183	19.9093	1.1525	1.63864	0.055896	3.34197	0.000749796	0.0180545
Zm00001d035055	29.4507	16.3442	0.474697	0.116634	1.26026	3.19043	3.34064	0.00654601	0.090144
Zm00001d006300	2.37941	0.228278	1.69945	0.243793	0.114831	0.066642	3.34029	0.000713959	0.0174115
Zm00001d003392	2.07011	0.182488	0.91101	0.059436	0.085574	0.170223	3.32708	0.00853331	0.107296
Zm00001d012939	0.579978	2.09362	2.76154	0.235917	0.140823	0.164904	3.3269	0.00183216	0.0360131
Zm00001d012897	2.24699	3.46329	3.90199	0.0001	0.483221	0.478163	3.32154	0.0040384	0.063539
Zm00001d052931	0.756184	1.41711	2.28549	0.0001	0.449172	0.0001	3.31067	0.0356501	0.262994
Zm00001d003559	326.154	77.7824	18.0307	30.5975	4.39905	7.5887	3.30871	0.000461656	0.0121484
Zm00001d014885	0.124603	5.46354	5.56114	0.514854	0.246748	0.378653	3.28952	0.00243118	0.044377
Zm00001d049716	1.52533	3.24978	0.308017	0.0001	0.282328	0.238744	3.28588	0.01451	0.152847
Zm00001d004881	108.209	47.1536	27.2886	5.72898	4.8388	8.16875	3.28517	7.19562e-08	7.72172e-06
Zm00001d022552	0.0001	2.17785	2.8295	0.22879	0.0001	0.287275	3.27817	0.044699	0.301438
Zm00001d039824	0.17596	0.174623	9.0136	0.260513	0.427707	0.28024	3.27339	0.00647858	0.0895684
Zm00001d052082	1.06738	1.37653	0.500611	0.0001	0.0001	0.304765	3.27132	0.0376691	0.271904
Zm00001d033832	1.55446	2.44826	1.28425	0.244302	0.030266	0.275779	3.26403	0.0016015	0.0323898
Zm00001d051945	1.89421	0.577417	0.326831	0.0001	0.148026	0.145967	3.25029	0.0146678	0.153946
Zm00001d048644	1.90197	6.24456	2.03815	0.082609	0.463571	0.546014	3.2211	0.000656152	0.0162665
Zm00001d002333	0.343864	0.45415	0.259413	0.0825329	0.0310336	0.0001	3.21768	0.00625041	0.0872188
Zm00001d038520	1.28017	0.845044	2.69096	0.0001	0.0001	0.52043	3.20956	0.045545	0.304888
Zm00001d050156	1.25389	0.637453	0.003786	0.136311	0.035261	0.0333	3.20951	0.0270294	0.224332
Zm00001d042156	1.91117	1.15285	3.95514	0.0001	0.0001	0.759577	3.20765	0.04815	0.314363
Zm00001d007016	0.756164	0.540049	0.652532	0.151884	0.059236	0.0001	3.20573	0.00533264	0.0781016
Zm00001d033160	4.14965	2.48125	0.892427	0.304226	0.1107	0.401026	3.20481	0.00058349	0.0148154
Zm00001d028162	3.28883	0.688927	3.83708	0.407792	0.384926	0.0554414	3.20381	0.000261674	0.00749738
Zm00001d032009	10.8143	61.1907	12.8221	1.16396	6.83471	1.21494	3.20269	0.000401174	0.0108159
Zm00001d022089	118.858	19.6445	49.2474	1.61535	9.10932	9.76213	3.19605	0.000132649	0.00443001
Zm00001d038850	41.863	18.8062	2.03174	3.29955	1.40113	2.1553	3.19305	0.000108854	0.00382412
Zm00001d002979	0.562591	0.616576	5.60939	0.023522	0.264328	0.456008	3.19001	0.00656672	0.090312
Zm00001d010228	0.859784	0.89046	1.06751	0.195717	0.113827	0.0001	3.18586	0.0060223	0.0851117
Zm00001d038752	0.280986	0.133676	0.180075	0.0405155	0.0127365	0.0121541	3.18475	0.00333113	0.0554914
Zm00001d038080	2.38458	2.73308	4.57175	0.578838	0.264136	0.223226	3.18393	8.33313e-05	0.00310084
Zm00001d037281	3.24792	23.7663	9.44495	1.28485	1.36868	1.36343	3.1821	0.00129778	0.0275769
Zm00001d007896	0.416057	1.05588	2.16743	0.372358	0.0001	0.028998	3.18037	0.0133605	0.145036
Zm00001d005652	1.01792	0.243578	2.73512	0.271282	0.115136	0.054744	3.1794	0.00524708	0.0771718
Zm00001d033462	2.50514	5.75245	2.84887	0.205301	0.0001	1.0272	3.17162	0.0153675	0.158926
Zm00001d051244	1.05259	0.645092	0.656159	0.0717852	0.15291	0.0366178	3.17117	0.00110882	0.0247661
Zm00001d023994	4.03156	25.0203	35.0131	1.93616	1.14908	4.06568	3.16333	6.05598e-05	0.00238745
Zm00001d041982	18.1508	18.7268	14.7895	1.81085	1.77683	2.21692	3.15398	1.4065e-09	2.61049e-07
Zm00001d019866	12.1024	6.01239	9.26053	0.525073	1.0076	1.55077	3.15026	2.53694e-06	0.00016524
Zm00001d039315	2.06006	1.01798	0.758365	0.173161	0.118983	0.140826	3.14741	1.80101e-05	0.000843139
Zm00001d028274	1.33785	0.203928	3.43506	0.376443	0.058505	0.132158	3.13354	0.00632664	0.0879315
Zm00001d020148	0.132007	5.31914	3.10855	0.635177	0.0001	0.341448	3.13153	0.0213111	0.194498
Zm00001d051872	35.1467	17.0459	21.4997	4.97101	1.43756	2.0812	3.11772	7.21622e-08	7.72172e-06
Zm00001d037195	0.201793	0.824968	1.48043	0.0115273	0.270101	0.00823309	3.11263	0.018503	0.178831
Zm00001d041814	23.5369	12.674	18.6612	3.9261	0.0001	2.42896	3.11007	0.00377209	0.0604833
Zm00001d051576	0.407819	0.05468	0.241713	0.048594	0.032923	0.0001	3.10907	0.0169105	0.169621
Zm00001d032870	4.38047	7.05638	15.853	1.12192	0.769775	1.28328	3.10355	1.85186e-06	0.000126925
Zm00001d009373	2.28935	0.221648	1.04032	0.186639	0.0001	0.226647	3.10279	0.0207173	0.191411
Zm00001d042749	0.0001	3.59714	7.62347	0.344354	0.534645	0.427188	3.10273	0.0274713	0.22633
Zm00001d004738	0.225815	6.09845	1.66268	0.0001	0.423512	0.507343	3.10086	0.0220736	0.198869
Zm00001d018857	9.24758	1.33076	0.161208	0.307958	0.290446	0.654664	3.0994	0.0174314	0.172611
Zm00001d052874	6.70054	2.119	0.698149	0.40756	0.366612	0.344228	3.08918	0.00361632	0.05883
Zm00001d003469	2.63771	2.36514	4.14366	0.325302	0.400431	0.354303	3.08214	3.7215e-05	0.00157645
Zm00001d009811	7.02673	0.633536	0.413565	0.76078	0.17118	0.0217714	3.0816	0.0116903	0.132889
Zm00001d010738	0.151744	2.25639	1.96611	0.174682	0.214358	0.12789	3.08099	0.00532835	0.0781016
Zm00001d022315	1.82441	1.1043	0.409911	0.233216	0.0001	0.163396	3.07308	0.0121035	0.135675
Zm00001d048593	2474.85	540.632	545.439	258.177	81.5446	85.6516	3.06545	4.99722e-05	0.00201988
Zm00001d045843	0.969696	3.99368	0.776044	0.360178	0.223754	0.102618	3.06347	0.0021463	0.0404805
Zm00001d031588	1.31601	0.182081	1.35809	0.342518	0.0001	0.0001	3.059	0.0360141	0.26484
Zm00001d036513	5.96291	2.47915	3.32411	1.08464	0.0001	0.329614	3.05643	0.00734119	0.0971399
Zm00001d051808	0.462916	0.0508279	1.87389	0.14509	0.0262173	0.115896	3.05544	0.0141909	0.150544
Zm00001d001688	14.2258	3.8285	1.93027	0.925998	0.119735	1.35955	3.05461	0.00966593	0.117794
Zm00001d012953	5.67915	1.24708	0.284749	0.500329	0.092925	0.279239	3.04698	0.0051654	0.0762377
Zm00001d052690	0.416468	0.627906	10.1163	0.028512	0.411658	0.91369	3.04328	0.019263	0.183421
Zm00001d024179	1.02679	1.47501	0.230675	0.224663	0.108378	0.0001	3.036	0.0203496	0.189601
Zm00001d019403	0.377976	2.3356	3.17296	0.14122	0.508266	0.069227	3.03393	0.00746631	0.0982478
Zm00001d017507	0.59244	0.183011	1.84692	0.145484	0.128594	0.0461607	3.03365	0.00526014	0.0773097
Zm00001d016558	7.01534	0.878183	1.07413	0.031143	0.095817	0.973384	3.02678	0.0262673	0.220274
Zm00001d041438	1.00027	0.190634	0.250974	0.0001	0.136327	0.0410333	3.02238	0.0276663	0.227051
Zm00001d046680	4.53524	1.34068	2.15747	0.834562	0.114454	0.043576	3.01674	0.0050887	0.0754242
Zm00001d051362	120.02	26.3846	50.9661	17.7569	3.75571	2.8873	3.01596	4.00041e-05	0.00167466
Zm00001d006795	4.94984	3.9356	2.63305	0.192497	0.604842	0.645077	2.99739	0.000234447	0.00690599
Zm00001d010221	5.03616	3.87722	0.0001	0.094056	0.529926	0.494901	2.99393	0.0448113	0.301968
Zm00001d015578	25.0733	4.13414	2.17587	1.37086	1.08681	1.49926	2.98754	0.000373045	0.0101346
Zm00001d009609	7.88116	9.82033	21.1565	2.7342	0.0001	2.17645	2.9842	0.00747176	0.0982478
Zm00001d028374	1.47598	16.5214	7.86234	0.549474	2.01841	0.710599	2.97961	0.000600936	0.0151302
ENSRNA049477405	0.518841	0.825132	0.628924	0.081124	0.132556	0.037366	2.97429	0.00382888	0.0611601
Zm00001d045839	1.28512	1.35658	0.182962	0.271215	0.03329	0.055039	2.97384	0.00808097	0.102966
Zm00001d042389	2.10724	0.548371	1.381	0.172679	0.190657	0.15374	2.9647	0.00248365	0.0450212
Zm00001d001694	6.41111	0.250454	6.1094	0.20205	0.043823	1.396	2.95945	0.03481	0.259535
Zm00001d037155	3.72481	2.09983	1.65717	0.708597	0.095795	0.164347	2.94921	0.00243557	0.0444184
Zm00001d008273	48.7877	37.51	70.771	2.5141	8.52402	9.34312	2.94608	1.76289e-05	0.000828994
Zm00001d008844	14.1158	21.0079	13.5231	2.66493	2.16875	1.48779	2.94401	8.1533e-06	0.000434008
Zm00001d008642	32.1602	6.01096	22.4723	3.80933	1.67848	2.40414	2.9419	3.02749e-06	0.000193584
Zm00001d043410	24.3144	16.4778	8.98553	1.91187	2.47447	2.11375	2.93697	7.76957e-08	8.14756e-06
Zm00001d017069	41.3163	13.7251	3.7111	6.88417	0.494476	0.294349	2.93679	0.00326395	0.0547638
Zm00001d006538	0.634878	16.3445	4.11036	1.02138	0.731706	1.00317	2.93576	0.000916231	0.0212098
Zm00001d028750	38.0897	287.873	2.28595	0.799458	26.7518	15.569	2.92835	0.0227807	0.202107
ENSRNA049476045	6.29392	5.87555	0.506704	0.0001	0.880732	0.789951	2.92352	0.0392188	0.279109
Zm00001d042135	3.52321	24.0824	40.2464	0.681916	3.37479	4.90015	2.92133	0.000861225	0.0202041
Zm00001d042847	3.80045	1.62543	1.14544	0.658531	0.082304	0.127648	2.91961	0.00174571	0.0346384
Zm00001d047055	3.41566	5.42811	2.43819	0.204187	0.713185	0.585475	2.90825	0.000672084	0.0165831
Zm00001d007845	1.71923	2.27353	1.3797	0.719694	0.0001	0.0001	2.89973	0.0465183	0.308086
Zm00001d052520	14.5121	11.5849	8.30192	1.75422	1.13628	1.73868	2.89354	3.68385e-06	0.000231321
Zm00001d041962	2.55512	1.58418	0.461768	0.196012	0.0765147	0.346661	2.89352	0.00532939	0.0781016
Zm00001d011746	27.4618	15.0145	7.63056	5.65168	0.535725	0.604264	2.88317	0.000298889	0.00838048
Zm00001d033981	47.9394	34.8991	31.7756	10.4664	3.96511	1.12979	2.88075	1.1033e-05	0.00055624
Zm00001d011378	0.894943	0.992667	1.84709	0.363759	0.03006	0.113648	2.8796	0.00403202	0.0634861
Zm00001d028366	0.965402	3.52596	0.102173	0.198404	0.121733	0.305778	2.87557	0.0127159	0.140586
Zm00001d011666	0.86726	4.45991	16.6471	1.33722	0.426468	1.2375	2.87221	0.0018406	0.0361311
Zm00001d003068	2.29026	3.59342	6.67247	1.07088	0.518838	0.132501	2.86606	0.000929896	0.0213377
Zm00001d032869	12.3928	34.5342	59.8513	3.701	5.20099	5.79235	2.86129	1.11832e-05	0.000562458
Zm00001d049060	699.554	754.228	1381.91	196.616	25.6683	168.137	2.8606	0.000120537	0.00412323
ZeamMp073	0.747629	3.48104	4.63105	0.52973	0.0001	0.691447	2.85887	0.0267867	0.223
Zm00001d045015	3.38952	4.47139	1.70269	0.669378	0.374827	0.280536	2.85184	0.00046052	0.0121338
Zm00001d031023	0.721271	6.44197	8.56444	0.923164	0.749163	0.512694	2.84759	0.000449271	0.0118972
Zm00001d048050	1.35801	0.523495	3.09336	0.376464	0.319456	0.0001	2.83745	0.0232789	0.204622
Zm00001d037439	14.3948	7.15512	6.10861	1.43569	0.919136	1.52001	2.83552	5.78457e-05	0.00229338
Zm00001d006341	7.5233	1.11425	2.74523	0.385988	0.286103	0.923238	2.83493	0.00424022	0.066119
Zm00001d007401	1.61671	0.808823	0.738907	0.221899	0.0492148	0.173809	2.83032	0.000190005	0.00580056
Zm00001d032753	0.35939	0.671351	1.20442	0.215704	0.069789	0.029209	2.82832	0.00701544	0.0942567
Zm00001d002423	30.8247	4.06017	3.81765	3.50061	0.898162	1.05824	2.82624	0.000618128	0.0155072
Zm00001d052478	12.184	10.0957	27.3188	4.85442	0.838819	1.30744	2.82473	2.29791e-05	0.00104458
Zm00001d050466	6.1315	7.88785	5.21027	1.40829	0.490084	0.818291	2.82342	0.000149222	0.00484462
Zm00001d047736	4.525	17.8577	0.101824	0.336606	2.22062	0.624151	2.82121	0.0145593	0.153135
Zm00001d028221	10.3504	0.713165	1.25148	1.2303	0.089797	0.423084	2.82063	0.00871083	0.109033
Zm00001d032269	7.43395	1.07277	1.49982	0.668452	0.141471	0.606708	2.82041	0.004774	0.0721362
Zm00001d014623	2.5816	0.348891	2.418	0.133306	0.156326	0.47402	2.80815	0.0100761	0.120852
Zm00001d023779	2.65242	8.71616	3.23829	0.935076	0.66904	0.483919	2.80643	0.000113851	0.00396643
Zm00001d031530	1.31349	1.13825	0.139847	0.0895111	0.136946	0.144096	2.80609	0.00689307	0.0932049
Zm00001d003058	13.9629	22.0946	3.67281	4.67973	0.0471086	0.962325	2.80395	0.00482741	0.0726815
Zm00001d041932	1.5476	1.24003	0.785909	0.0001	0.167501	0.346576	2.79702	0.0174783	0.172753
Zm00001d048356	1.98662	0.270008	6.12167	1.03825	0.114521	0.065343	2.78201	0.0215481	0.195809
Zm00001d027892	3.57265	88.246	81.2361	2.4995	8.49484	14.1706	2.78174	0.00390643	0.061927
Zm00001d008287	14.0977	79.4631	41.822	2.64807	4.85577	12.1909	2.78116	0.000284587	0.0080704
Zm00001d051800	29.9071	107.004	221.256	16.9054	15.2238	20.523	2.76607	0.000131184	0.00440211
Zm00001d024435	1.80077	1.86296	1.84541	0.194958	0.326325	0.28964	2.76419	0.00192053	0.0371693
Zm00001d029983	302.447	139.141	22.4052	38.8867	7.11101	22.4333	2.76138	0.00119653	0.0261677
Zm00001d038447	9.40135	35.3048	30.5111	3.40448	2.55727	5.14284	2.75991	1.24187e-05	0.000614287
Zm00001d033057	1.1377	0.433679	0.0986871	0.103344	0.103697	0.0396274	2.75926	0.00691151	0.0932787
Zm00001d003398	23.6454	8.49719	2.52788	3.60274	0.232916	1.28958	2.75802	0.00348165	0.057361
Zm00001d003024	17.7686	7.59698	19.9154	3.27542	1.50589	1.91979	2.75644	1.23723e-05	0.00061344
Zm00001d007966	18.7573	12.0636	12.1967	3.34528	1.38126	1.64206	2.75588	1.38556e-07	1.32088e-05
Zm00001d021680	2.30431	21.3087	5.49689	1.33841	1.50309	1.5154	2.74013	0.000519372	0.0134313
Zm00001d015616	0.030812	0.884891	0.506859	0.125517	0.060341	0.027919	2.73431	0.0262357	0.220097
Zm00001d018214	1.04161	12.6371	19.9061	4.50313	0.416832	0.132964	2.73262	0.00808095	0.102966
Zm00001d048123	0.956993	2.46401	4.13091	0.420755	0.0001	0.720026	2.72669	0.0329856	0.252367
Zm00001d043287	0.5701	0.18375	0.440621	0.11595	0.0001	0.0648365	2.72321	0.0276026	0.226756
Zm00001d024164	3.22281	1.66187	2.71285	0.302377	0.334021	0.516371	2.72043	0.00542644	0.0789343
Zm00001d027511	105.282	57.6833	40.4801	22.4231	3.46199	5.14292	2.713	0.000121489	0.00413635
Zm00001d022254	28.8459	23.5281	1.90114	1.41616	2.25307	4.62704	2.70976	0.00170544	0.0340002
Zm00001d035767	37.5881	11.4278	5.0031	5.90996	0.829476	1.5227	2.70888	0.000589012	0.0149015
Zm00001d031947	40.7925	34.5924	130.146	16.3385	1.74099	13.3577	2.70881	0.000747986	0.0180316
Zm00001d019450	39.3916	8.06999	4.22925	3.63854	1.93628	2.35182	2.70513	0.000199924	0.00606654
Zm00001d048737	4.18454	2.81476	1.05052	0.792419	0.029989	0.415048	2.70158	0.00775654	0.100356
Zm00001d035714	3.97833	2.28103	1.09045	0.128089	0.372924	0.636998	2.69119	0.00712579	0.0952513
Zm00001d016520	21.2694	17.1673	43.7868	5.76512	3.57368	3.3939	2.69101	1.07845e-06	7.85358e-05
Zm00001d054049	4.76039	2.85314	2.17021	0.432872	0.63612	0.44651	2.69059	0.00238459	0.043755
Zm00001d053906	1.55926	1.10438	0.495485	0.219336	0.270102	0.0001	2.69004	0.025267	0.214654
Zm00001d018065	2.3948	14.3585	7.83732	2.33079	0.495044	0.987108	2.68913	0.000650659	0.016207
Zm00001d038841	8.82761	10.3632	8.07348	0.782882	1.72502	1.75061	2.67859	4.01829e-06	0.000245765
Zm00001d033091	978.774	313.765	125.577	48.0009	82.2567	91.7694	2.67517	0.000588513	0.0149015
Zm00001d049113	127.461	68.7027	8.61289	2.67774	18.4857	10.9066	2.67475	0.00313624	0.0532172
Zm00001d043197	0.998832	1.71424	0.293611	0.057654	0.224106	0.192252	2.66518	0.0232543	0.204577
Zm00001d040500	1.34462	6.70045	3.25136	0.0001	1.52638	0.268451	2.65387	0.0439271	0.298247
Zm00001d040298	8.50473	49.9223	50.3631	2.04105	6.97756	8.32929	2.64872	0.00120457	0.0262887
Zm00001d044409	38.8191	13.5593	3.90877	5.94398	0.797501	2.23857	2.64801	0.00111617	0.0248245
Zm00001d032850	0.646724	19.182	56.4793	8.31986	2.67597	1.18	2.64781	0.00760951	0.0990653
Zm00001d002381	26.3823	37.1645	39.3543	0.355314	14.9342	1.17557	2.64378	0.00750827	0.0982604
Zm00001d054093	130.285	30.6117	29.7352	11.4636	6.45242	12.6969	2.63858	0.00010656	0.00376244
Zm00001d035243	42.8701	28.7451	8.63702	6.15278	1.5005	5.25017	2.63679	9.692e-05	0.00346878
Zm00001d035661	1.77119	39.4966	43.2787	1.35938	4.9008	7.40234	2.62952	0.0297971	0.236871
Zm00001d021465	17.9285	8.57417	5.05398	1.92535	1.09687	2.0833	2.62781	0.000248862	0.00721905
Zm00001d051367	2.11992	0.939416	0.635851	0.113715	0.200809	0.285312	2.62301	0.00845933	0.106621
Zm00001d029706	260.454	95.9541	124.907	0.882476	32.2008	45.0654	2.62269	0.00981025	0.119
Zm00001d053911	5.53798	0.594263	0.295683	0.901286	0.0819244	0.0629068	2.61931	0.02795	0.227649
Zm00001d006336	14.0023	6.22699	10.7674	2.02606	2.02944	0.994045	2.61789	0.00027243	0.00778431
Zm00001d025566	65.6126	41.0403	55.4216	0.088568	8.9296	17.4229	2.6158	0.0146686	0.153946
ENSRNA049472638	7.00435	8.89548	1.57052	1.11498	0.669636	1.06681	2.61516	0.0137099	0.1473
Zm00001d014970	7.89614	1.25555	0.334875	0.955234	0.405669	0.188387	2.61428	0.0262242	0.220088
Zm00001d026633	11.3153	6.98097	1.52055	1.76167	0.297821	1.19055	2.6082	0.00181684	0.0357453
Zm00001d008367	0.753642	10.1294	8.29081	1.37341	0.950868	0.822001	2.60742	0.0010784	0.024138
Zm00001d040684	5.52852	11.0403	38.8409	0.228352	3.49039	5.37668	2.60692	0.00667734	0.0915297
Zm00001d031957	14.9632	36.3956	32.9227	5.64231	5.22713	3.04151	2.59899	3.34694e-06	0.000212071
Zm00001d037665	3.47513	4.54064	0.751049	0.63428	0.403918	0.40925	2.59854	0.00286151	0.049742
Zm00001d039280	464.129	97.1941	37.4066	31.4819	25.1335	42.5697	2.59371	0.00199387	0.0382244
Zm00001d031349	900.959	262.931	69.8217	105.944	31.9488	66.8718	2.59096	0.0018975	0.0370198
Zm00001d033951	5.78162	1.59865	2.05591	0.576067	0.62689	0.363672	2.59054	0.0058487	0.0832755
Zm00001d032245	18.3299	11.3937	10.125	2.68505	1.90042	2.04132	2.58815	2.86345e-07	2.53397e-05
Zm00001d024661	19.2173	32.2273	61.1148	8.13468	6.22631	4.37295	2.58696	5.7829e-06	0.000327547
Zm00001d035662	157.998	542.019	513.939	48.677	44.8261	108.74	2.58556	0.000275829	0.00785999
Zm00001d007801	2.0827	76.5253	43.8568	5.24024	7.05297	8.12532	2.58442	0.00409554	0.0642287
Zm00001d006536	0.47887	6.75255	4.41447	0.94191	0.361425	0.638742	2.58415	0.00223425	0.0418757
Zm00001d030102	14.6091	14.3167	4.00053	2.47421	1.21826	1.80337	2.58283	1.34728e-05	0.000660197
Zm00001d018374	1.52006	0.620276	1.65017	0.212804	0.140546	0.281116	2.57878	0.00860514	0.10794
Zm00001d033416	2.57097	1.55195	1.84515	0.16402	0.769772	0.071487	2.56967	0.0152331	0.157926
Zm00001d002626	4.4404	4.9729	2.48978	0.0344852	0.177694	1.80091	2.56385	0.0228327	0.202396
Zm00001d024083	0.560488	0.692829	0.330762	0.0975644	0.129805	0.0406105	2.56345	0.00936858	0.115107
Zm00001d014383	9.31026	5.46257	4.31473	0.863815	1.08948	1.28222	2.56057	3.81242e-06	0.00023797
Zm00001d013855	1.05989	1.85371	2.23387	0.0001	0.462923	0.410066	2.55966	0.0376023	0.271674
Zm00001d018635	1.01593	0.390709	0.469472	0.134595	0.063108	0.120725	2.55871	0.00734927	0.0971855
Zm00001d040637	3.19126	3.25991	2.15089	0.743405	0.330041	0.391923	2.55342	0.00283095	0.0492726
Zm00001d031275	32.5242	23.5916	1.13105	4.95002	1.08905	3.78185	2.54327	0.00440707	0.0681064
Zm00001d033152	1.52804	2.89789	4.61693	0.55236	0.489321	0.51344	2.53975	0.000739704	0.0178998
Zm00001d026377	23.614	9.02611	2.30326	1.03895	1.93314	3.03774	2.53962	0.00154052	0.0313683
Zm00001d003059	49.9081	87.3439	21.08	15.7064	4.27363	7.30213	2.53692	0.000157002	0.00501188
Zm00001d025065	1.24233	13.7404	8.97316	1.19999	1.8827	1.04554	2.53678	0.000825469	0.0195622
Zm00001d030548	2.45675	34.2547	16.2318	3.68806	1.82218	3.6736	2.52728	0.00103071	0.0232676
Zm00001d043610	225.191	422.187	617.539	129.515	8.7506	81.2502	2.52665	0.00143978	0.0298385
Zm00001d013313	442.863	328.299	591.131	108.716	17.5587	110.68	2.52336	0.000325795	0.00903823
Zm00001d029233	2.70773	5.61986	3.29942	0.39746	0.276381	1.34997	2.52234	0.0159957	0.163347
Zm00001d007187	2.76869	2.94544	4.19005	0.571444	0.589063	0.570622	2.51632	0.0003553	0.00971539
Zm00001d025016	2.95412	4.88009	2.7194	0.471717	0.477167	0.895828	2.51627	0.000551634	0.0141609
Zm00001d023339	2.59274	1.6779	1.49934	0.501605	0.0001	0.507382	2.51551	0.0323072	0.249476
Zm00001d052059	1.7192	2.33316	3.39589	0.681649	0.081863	0.539757	2.51477	0.00720151	0.0958358
Zm00001d016081	0.496438	0.181104	0.0661049	0.0279745	0.0530345	0.049245	2.51329	0.0274041	0.226189
Zm00001d013261	469.002	286.982	98.903	60.7645	14.7702	74.3082	2.51228	0.000963733	0.0219707
Zm00001d030424	41.8563	44.683	27.2062	3.96115	8.53322	7.45837	2.51115	6.07257e-06	0.000338723
Zm00001d040161	3.87885	0.516051	2.1431	0.923406	0.0001	0.223627	2.51081	0.0430635	0.295347
Zm00001d025279	1.92734	4.38732	2.86092	0.330937	0.562154	0.718264	2.50953	0.00115337	0.0254827
Zm00001d049292	11.8115	4.99672	2.73365	1.46064	0.599965	1.38464	2.50389	0.00142659	0.0297118
Zm00001d024262	3.70446	2.3837	1.55312	0.383401	0.380146	0.583723	2.50378	4.99841e-05	0.00201988
Zm00001d023376	2336.22	644.146	163.084	297.982	70.0871	188.916	2.49664	0.00396248	0.0626735
Zm00001d018700	1.14478	11.7568	5.33552	0.185144	1.70704	1.35901	2.48783	0.00748811	0.0982604
Zm00001d012687	8.02184	18.047	18.1394	1.06103	4.51105	2.31654	2.48647	0.00012412	0.00420546
Zm00001d034385	1.1291	19.9817	1.18509	1.70357	0.932172	1.34773	2.48468	0.00567322	0.081552
Zm00001d017713	0.027896	21.8985	2.78881	2.21932	1.56228	0.645323	2.48102	0.0349012	0.259873
Zm00001d019565	2.0242	2.05223	16.4696	2.75487	0.751552	0.17674	2.47985	0.0102791	0.122274
Zm00001d031822	1.79823	3.34861	5.96961	1.393	0.087531	0.51418	2.47844	0.0141323	0.150074
Zm00001d032933	33.2959	10.4869	10.3283	7.10645	1.03084	1.6047	2.47364	0.000920596	0.0212172
Zm00001d045097	2.11238	1.55647	2.23746	0.422771	0.370612	0.271149	2.47204	5.23036e-05	0.00209344
Zm00001d047591	19.057	7.97472	14.2837	3.68337	1.55587	2.22122	2.46934	0.000415129	0.011077
Zm00001d029162	4.09226	2.54175	1.83007	0.513056	0.659071	0.35845	2.46728	0.00868798	0.108849
Zm00001d007496	33.9882	3.33656	19.8201	4.08299	3.64651	2.64403	2.46172	0.000340238	0.00936459
Zm00001d012981	15.7988	10.5033	5.78038	0.321254	3.02926	2.47397	2.46158	0.00158338	0.0321162
Zm00001d006590	2.98143	2.70505	1.91613	0.508424	0.314853	0.557433	2.46109	0.000815597	0.019416
Zm00001d026017	9.3353	3.88677	0.748892	0.646939	0.696266	1.19948	2.45801	0.00466392	0.0709329
Zm00001d027925	4.99592	11.6588	9.67823	0.24519	0.841166	3.70688	2.4578	0.00664339	0.0912455
Zm00001d025375	3.03905	1.15715	1.33925	0.31668	0.297799	0.395687	2.45411	0.000823498	0.0195597
Zm00001d047721	0.147817	0.242585	0.197562	0.0001	0.0584219	0.0490343	2.45064	0.0485997	0.315861
Zm00001d022394	1.98414	1.43846	0.693954	0.203607	0.306095	0.24429	2.44881	0.00322785	0.0542884
Zm00001d016588	694.1	202.895	23.9177	49.9806	39.6757	79.3688	2.44583	0.00872848	0.109136
Zm00001d033517	0.468018	57.7782	26.0124	1.35539	6.00348	8.12166	2.44437	0.0222842	0.199815
Zm00001d027304	1.88224	0.72079	0.313834	0.336975	0.0616103	0.14341	2.42806	0.0104716	0.123926
Zm00001d047325	4.01253	8.9512	13.2599	1.9142	1.71839	1.24254	2.42735	0.00102288	0.0231173
Zm00001d006591	138.473	27.9273	133.242	30.6333	15.8474	9.30326	2.42532	0.000331981	0.00918554
Zm00001d028471	1742.91	870.662	584.989	493.281	56.2211	46.2809	2.42457	0.0031975	0.053951
Zm00001d014850	2.0204	0.21862	2.09561	0.405495	0.214999	0.187155	2.42411	0.0198606	0.187291
Zm00001d044048	66.74	45.1102	65.283	9.56883	13.349	10.2543	2.41679	5.79412e-06	0.000327547
Zm00001d008485	2.89136	2.3501	0.655387	0.440183	0.296045	0.374804	2.40804	0.00376311	0.0604252
Zm00001d039222	7.2812	1.31013	0.810955	1.0556	0.197091	0.524498	2.40341	0.023964	0.208028
Zm00001d035960	19.994	1.31943	1.16473	1.15732	1.74494	1.36074	2.39858	0.0123352	0.137753
Zm00001d038388	1.15091	2.89403	5.44683	0.029891	0.375402	1.4078	2.38822	0.0479974	0.313696
Zm00001d037305	7.04091	36.3345	29.6285	6.68236	4.11387	3.17167	2.38586	0.000291776	0.00821399
Zm00001d023321	0.145211	2.89789	0.137856	0.121246	0.262056	0.226639	2.38272	0.0296244	0.235792
Zm00001d047077	468.45	241.035	61.3018	51.9392	42.6275	53.2308	2.38271	0.000926375	0.0213036
Zm00001d003945	14.5085	4.22145	1.18333	1.68789	0.762213	1.3756	2.37993	0.00313211	0.05319
Zm00001d003794	2.14624	2.03084	1.05239	0.48093	0.34373	0.182739	2.37603	0.00208769	0.039553
Zm00001d053107	9.90751	1.94603	2.52566	1.13749	0.915921	0.73348	2.36725	0.00106988	0.0239986
Zm00001d015030	8.59032	3.75046	2.42643	1.27799	0.314453	1.27558	2.36427	0.0026095	0.046578
Zm00001d013529	16.9756	29.3962	25.4988	8.20502	2.81733	2.96243	2.36155	1.86934e-05	0.000871236
Zm00001d039062	0.0448262	0.54173	0.935413	0.205976	0.067927	0.0225703	2.35996	0.0295399	0.235302
Zm00001d038999	230.431	56.0925	23.4043	31.5257	10.932	17.9747	2.35854	0.00280697	0.0490589
Zm00001d044777	18.2409	73.3993	222.005	2.366	21.9128	36.8855	2.35837	0.014673	0.153946
Zm00001d008458	17.459	12.2246	13.2891	1.59245	3.19288	3.59646	2.35809	2.0329e-05	0.000935002
Zm00001d001904	0.257594	1.88256	3.378	0.658455	0.244559	0.175963	2.35452	0.0415804	0.28983
Zm00001d025099	44.126	22.429	10.4266	6.91878	3.57516	4.62841	2.34783	0.00033818	0.00932016
Zm00001d018064	0.26427	8.27478	1.61052	1.02805	0.637873	0.330725	2.34577	0.013405	0.145423
Zm00001d000706	2.8202	4.44172	2.71787	0.383647	0.632138	0.947533	2.34572	0.0107398	0.126047
Zm00001d002174	1.29352	1.80747	0.952203	0.443345	0.158806	0.195352	2.34549	0.00654233	0.090144
Zm00001d019850	30.9982	21.3561	42.8912	8.94059	1.82868	8.00714	2.34273	0.000230628	0.00682224
Zm00001d032553	2.40756	1.83791	2.20441	0.874847	0.149526	0.248411	2.34129	0.0208177	0.1921
Zm00001d018217	50.6532	117.141	128.579	24.9946	13.188	20.3659	2.33971	0.000183136	0.00563836
Zm00001d025980	4.88133	5.33077	3.36079	1.18018	0.831326	0.671801	2.33864	3.63069e-06	0.000228668
Zm00001d013443	231.203	78.4473	16.3364	40.7699	3.26164	20.6561	2.33325	0.0114317	0.130871
Zm00001d048347	1.89028	2.00409	3.55624	0.656855	0.229273	0.596285	2.32941	0.0087679	0.109393
Zm00001d045567	22.8412	9.83955	85.1229	13.3888	3.46095	6.60056	2.32871	0.00237306	0.0435816
Zm00001d028164	10.9268	19.6119	18.4605	3.9408	1.77049	4.05932	2.32624	2.68369e-05	0.00118246
Zm00001d030766	15.0144	7.30245	2.8892	1.84023	1.57574	1.62507	2.32197	0.000215665	0.00645241
Zm00001d026542	21.2159	27.6731	11.4086	1.84791	3.09759	7.12092	2.3211	0.00040263	0.01084
Zm00001d011006	25.1233	7.34053	12.9911	5.14577	1.89593	2.08683	2.31598	7.51196e-05	0.00283655
Zm00001d003607	20.3695	4.44149	2.17493	2.68236	0.523605	2.21528	2.31551	0.00631484	0.0879315
Zm00001d041709	0.432845	0.926831	6.2046	0.472074	0.425602	0.622251	2.3152	0.0136152	0.146738
Zm00001d011422	7.10015	3.54678	18.5329	1.56084	1.05101	3.2545	2.31444	0.00164815	0.0330465
Zm00001d012258	1.25921	2.52188	0.084391	0.109853	0.259942	0.407925	2.31333	0.0438382	0.29821
Zm00001d038194	10.7068	5.32811	3.64059	1.75543	0.850846	1.3575	2.31145	3.2898e-05	0.00142556
Zm00001d012367	3.68325	1.42471	5.95293	0.709379	0.73165	0.789084	2.31028	0.00745915	0.0982478
Zm00001d027320	3.24938	1.61539	0.447675	0.564912	0.142304	0.365002	2.30878	0.00668154	0.0915297
Zm00001d010863	7.62131	2.85106	1.92061	1.29463	0.341926	0.868713	2.30649	0.00207137	0.0393349
Zm00001d016799	10.3952	2.8021	0.815526	1.20049	0.156659	1.48215	2.30314	0.0286213	0.231231
Zm00001d017268	0.616386	2.41502	1.45435	0.477776	0.295933	0.136756	2.30067	0.0185744	0.179356
Zm00001d024248	9.35307	3.24343	1.84827	1.50594	0.717031	0.714544	2.29788	0.000353698	0.00968421
Zm00001d029710	4.63208	4.14777	0.267351	0.762478	0.236851	0.840875	2.29761	0.0341227	0.25705
Zm00001d047523	0.536425	8.35413	4.2993	0.689075	0.245792	1.7482	2.29747	0.0280197	0.227998
Zm00001d034936	0.232557	0.781704	0.473997	0.148856	0.115261	0.038706	2.29708	0.0238054	0.207511
Zm00001d014701	31.9024	11.5847	6.70083	7.14064	1.15457	1.93231	2.29489	0.00111557	0.0248245
Zm00001d016016	57.6929	21.3194	8.00727	12.4287	1.98401	3.34084	2.29323	0.00569634	0.0817723
Zm00001d048623	137.431	63.454	7.54729	9.61986	13.6329	19.2806	2.29291	0.00539433	0.0786208
Zm00001d014091	3.49787	2.53985	1.08625	0.592471	0.511532	0.350209	2.29245	0.00776144	0.100358
Zm00001d028756	46.8459	18.2317	22.8148	14.6461	1.30832	2.03701	2.28843	0.0022281	0.0417977
Zm00001d052847	5.93886	6.21522	1.01118	1.47413	0.493814	0.728893	2.28739	0.00264356	0.046986
Zm00001d018032	0.33503	0.763322	0.851628	0.128099	0.059757	0.211719	2.28692	0.0249905	0.213443
Zm00001d046937	276.195	136.163	26.6638	26.075	18.9232	44.9953	2.2864	0.00400273	0.0630834
Zm00001d032046	11.3073	3.64485	0.649978	1.71057	0.491173	0.997133	2.28611	0.00774024	0.100269
Zm00001d002681	0.924125	0.088522	1.23364	0.135366	0.160752	0.164801	2.28496	0.049884	0.320729
Zm00001d017019	128.252	130.628	603.222	103.69	36.7257	36.5205	2.28463	0.00164383	0.0329914
Zm00001d039265	9.30736	6.15222	5.46722	1.59215	1.15153	1.56273	2.2808	5.82825e-05	0.00230634
Zm00001d031019	5.02362	6.71403	6.02117	0.938793	0.816497	1.90971	2.27665	0.000116573	0.00403242
Zm00001d029940	22.4432	11.5994	15.7942	5.51013	1.56301	3.22542	2.27477	0.000309449	0.00863042
Zm00001d013296	76.1283	61.4433	90.251	24.4641	18.1154	4.68749	2.26901	0.000306225	0.00855451
Zm00001d006678	25.5282	59.0596	31.8254	10.9641	6.11926	7.09298	2.26759	2.68141e-05	0.00118246
Zm00001d035604	43.3613	40.5338	13.4362	1.28802	6.11308	12.8239	2.26677	0.00441385	0.0681162
Zm00001d049365	46.798	5.66531	8.43208	7.26802	2.47933	2.9186	2.26538	0.00270796	0.0479679
Zm00001d021334	187.06	42.046	49.2499	29.712	9.93892	18.4055	2.2614	0.000644473	0.016072
Zm00001d031813	7.74162	12.8638	7.46829	1.25154	1.44191	3.1806	2.25679	0.000444189	0.0118073
Zm00001d012898	15.5939	6.93141	6.10577	2.54577	1.33996	2.10791	2.25608	9.50081e-05	0.00341785
Zm00001d052519	6.09669	1.97639	1.09357	1.59188	0.130223	0.19899	2.25447	0.0106571	0.125357
Zm00001d031808	0.621117	0.56901	1.85477	0.268459	0.138246	0.231511	2.25428	0.0188427	0.181113
Zm00001d005811	0.869976	4.12378	4.3941	1.04992	0.543053	0.377704	2.2521	0.0143687	0.151587
Zm00001d053566	17.432	13.0707	3.85481	3.22679	0.622622	3.37079	2.25052	0.00178839	0.0352849
Zm00001d036346	1.44163	0.646639	2.12146	0.729218	0.044446	0.113863	2.24587	0.0129953	0.142001
Zm00001d020775	14.7054	5.77509	3.12436	3.18792	0.735778	1.06182	2.24327	0.00126023	0.0270237
Zm00001d007977	1.15677	6.80887	2.05471	1.11582	0.46099	0.543699	2.24045	0.0237141	0.206973
Zm00001d024973	1.34769	0.539529	0.661498	0.320343	0.0747702	0.144383	2.24009	0.00955402	0.116838
Zm00001d037057	31.7013	3.99286	1.89111	4.17429	3.17422	0.607409	2.24007	0.0159946	0.163347
Zm00001d025707	173.303	115.813	13.8341	15.5244	14.2377	34.4449	2.23828	0.00686113	0.0929771
Zm00001d034270	77.3113	130.603	313.732	24.7904	18.0465	68.0079	2.23453	0.00291376	0.0503795
Zm00001d041701	72.4946	46.5567	45.9399	11.2767	9.81869	13.9823	2.23377	1.04486e-05	0.000529321
Zm00001d028469	3.30361	0.857125	2.14963	0.978646	0.183148	0.185349	2.22782	0.0328349	0.251974
Zm00001d015234	7.89618	15.5722	10.4204	2.93253	2.16753	2.13693	2.22734	1.61181e-05	0.000771791
Zm00001d040171	3.05972	5.96106	8.19425	1.31287	0.763689	1.60442	2.2255	0.00252004	0.0455628
Zm00001d012626	6.84174	4.05229	2.15245	1.35619	0.731991	0.704481	2.22395	0.0265755	0.221971
Zm00001d014349	623.903	120.487	121.328	109.763	40.0845	35.8458	2.22098	0.00273313	0.0481697
Zm00001d039120	53.8583	24.9043	22.6448	12.969	4.03125	4.80622	2.21733	0.000412077	0.0110095
Zm00001d010094	0.799442	1.38157	0.388405	0.040242	0.257966	0.254423	2.21705	0.0462019	0.307426
Zm00001d050465	1.25037	0.952047	0.705477	0.182548	0.206226	0.238563	2.21266	0.00327555	0.0548672
Zm00001d015605	6.60819	14.1946	16.7441	3.17254	2.16385	2.76837	2.21185	7.4274e-05	0.00281691
Zm00001d035659	29.0933	154.984	217.385	45.6205	14.3389	26.9764	2.20724	0.0022477	0.041993
Zm00001d009106	5.81834	3.95018	20.9387	4.70042	1.53982	0.429729	2.20283	0.0108553	0.126694
Zm00001d013725	27.9108	3.6472	9.91356	3.17503	4.61227	1.2287	2.20156	0.00245888	0.0446882
Zm00001d048783	0.303119	1.90305	1.13094	0.298041	0.233249	0.194841	2.2003	0.00823621	0.104753
Zm00001d024975	3.1454	2.8373	3.19982	0.966348	0.46399	0.568842	2.19948	0.000513775	0.0133359
Zm00001d042099	29.9359	19.8874	49.9604	15.9224	0.920507	4.92366	2.19669	0.00337309	0.055924
Zm00001d007470	21.178	12.8939	5.30851	3.61802	1.08851	3.89193	2.19533	0.00239537	0.0439144
Zm00001d002713	2.72553	0.785999	1.88899	0.275845	0.343872	0.560498	2.19405	0.0235508	0.206114
Zm00001d025580	6.91756	8.66814	1.58747	0.131972	1.51078	2.11216	2.1933	0.0184055	0.178217
Zm00001d009372	95.601	65.8714	39.0161	11.1749	11.3658	21.3177	2.19259	0.000260436	0.00747214
Zm00001d021529	14.6279	5.59715	6.34674	3.36014	0.67065	1.79775	2.18869	0.0034936	0.0574124
Zm00001d020876	11.1955	6.26128	1.50249	2.86616	0.657005	0.639803	2.18722	0.0120655	0.135611
Zm00001d049121	9.78641	4.46085	2.56312	0.617029	0.561617	2.51863	2.18482	0.00612982	0.0862245
Zm00001d010713	4.05367	49.6521	3.36532	2.95678	4.20339	5.45637	2.17744	0.0127367	0.140611
Zm00001d034872	25.5441	3.57323	3.02277	2.47973	1.98009	2.64647	2.17721	0.00652691	0.0899993
Zm00001d039400	1.02396	0.996576	0.1402	0.332887	0.0467113	0.0981665	2.17715	0.0239401	0.207907
Zm00001d006658	0.774419	0.987337	0.203819	0.238335	0.104249	0.0928215	2.17452	0.00920686	0.113452
Zm00001d047347	14.3925	4.35075	2.75098	0.391096	1.73981	2.63122	2.17427	0.00706343	0.094659
Zm00001d036761	91.9658	99.7569	104.445	26.7977	6.31813	32.7123	2.16964	0.00113324	0.0250711
Zm00001d042094	0.468101	0.944941	1.00014	0.123682	0.20673	0.207287	2.16607	0.0258553	0.218039
Zm00001d036298	25.6872	3.12351	3.50922	2.51444	3.13385	1.5535	2.166	0.0220839	0.198869
Zm00001d039183	30.758	33.1417	89.6527	19.398	7.52261	7.32053	2.16493	0.000582702	0.0148133
Zm00001d012307	0.531339	0.264653	0.30968	0.101159	0.0336639	0.112716	2.1592	0.0298163	0.236871
Zm00001d019987	7.39794	0.72386	0.758707	0.977742	0.735224	0.281964	2.1543	0.0327135	0.251587
Zm00001d043529	0.51693	0.392168	0.558351	0.097837	0.071933	0.159942	2.15403	0.0213348	0.194546
Zm00001d018470	59.2399	22.2689	35.449	14.1801	4.51745	7.61555	2.15213	0.000200454	0.00606654
Zm00001d039343	2.32338	0.930548	0.919242	0.527584	0.262511	0.149509	2.15102	0.00665323	0.0913209
Zm00001d031300	355.674	143.989	18.3745	24.1614	36.7875	55.8184	2.14942	0.0153428	0.158749
Zm00001d011297	76.7576	41.1201	13.4784	23.5549	1.62479	4.4478	2.14847	0.00765951	0.0993463
Zm00001d008479	40.967	5.83205	11.6935	4.55167	2.55909	6.10628	2.14585	0.00718537	0.0958015
Zm00001d022334	2.49106	20.6507	8.30629	4.66394	0.71533	1.74332	2.1425	0.00448215	0.0689685
Zm00001d029288	1.3478	1.52242	0.552763	0.17177	0.228606	0.37648	2.13953	0.0233794	0.205183
Zm00001d041964	2.11254	0.747819	1.0033	0.444418	0.368798	0.065312	2.13681	0.0308809	0.242299
Zm00001d004053	1.3041	1.03628	0.912011	0.239515	0.301497	0.198791	2.13629	0.00133015	0.0281383
Zm00001d005550	1.43241	1.59129	0.789099	0.354856	0.196364	0.316253	2.13596	0.0201081	0.188862
Zm00001d007799	1.5997	4.06611	2.58853	0.898038	0.366276	0.613704	2.13594	0.0025368	0.0457869
Zm00001d038161	261.301	109.881	64.3559	48.5096	20.7899	29.806	2.13576	0.00103286	0.0232676
Zm00001d012867	6.31181	5.95185	3.11663	1.15966	1.54996	0.790944	2.13542	0.0019861	0.0381199
Zm00001d020018	6.76148	2.09909	1.01943	1.25809	0.335578	0.655211	2.1353	0.0123492	0.137766
Zm00001d046746	13.5087	27.6567	15.6425	5.3992	2.58571	4.94649	2.13521	0.0002285	0.00676882
Zm00001d032209	15.2529	2.45233	1.72966	1.53264	1.56866	1.32703	2.13381	0.0142869	0.151028
Zm00001d033551	13.0429	10.2335	6.71273	3.06291	1.90455	1.88367	2.13002	0.000144452	0.00472636
Zm00001d044495	276.11	128.68	64.6864	25.9708	21.4435	59.889	2.12936	0.00349845	0.0574124
Zm00001d008749	15.6549	4.62612	4.93413	4.79002	0.51676	0.462821	2.12775	0.0101708	0.121268
Zm00001d034586	66.5024	27.6234	16.7668	17.5194	2.69024	5.20559	2.1254	0.00181138	0.0356714
Zm00001d004848	4.99149	14.3338	16.4857	1.82221	3.32594	3.05974	2.12532	0.00100608	0.0228361
Zm00001d038439	3.16457	2.07349	0.605289	0.562774	0.177563	0.600366	2.12381	0.0294493	0.235164
Zm00001d029339	26.0181	7.01926	4.63415	2.27911	3.03322	3.34676	2.12119	0.00230328	0.0426738
Zm00001d007180	19.2343	11.1004	6.95603	1.82694	2.35518	4.40803	2.11806	0.000584211	0.0148158
Zm00001d033018	45.9278	25.0494	28.1435	9.62396	7.85784	5.38746	2.11578	2.5504e-05	0.00113566
Zm00001d048101	27.6614	2.86474	26.7016	4.28693	4.09217	4.83206	2.11496	0.00277233	0.0486155
Zm00001d016625	140.179	36.4637	39.2841	14.0719	16.7791	19.0436	2.11359	0.000563312	0.0144077
Zm00001d002428	20.9705	23.4326	20.8528	8.01488	3.32254	3.7494	2.11282	7.51977e-05	0.00283655
Zm00001d052079	99.1066	59.7478	28.9916	11.1841	12.9366	19.4439	2.10832	0.00140144	0.0293046
Zm00001d012224	2.6328	2.87509	1.70218	1.12998	0.224326	0.318828	2.10746	0.00120957	0.0263157
Zm00001d027535	11.741	4.17684	5.37603	1.89909	1.21481	1.82921	2.10695	0.000520498	0.0134438
Zm00001d050220	4.5233	3.53766	4.4268	1.30789	0.953379	0.64053	2.1055	0.00256722	0.0462192
Zm00001d033893	77.4207	17.5369	14.1564	18.9087	3.19486	3.26553	2.10469	0.00670605	0.091626
Zm00001d042642	0.3607	10.4872	6.21945	1.84955	0.665982	1.45472	2.10394	0.0200148	0.188322
Zm00001d043735	721.847	474.567	422.489	175.853	118.049	83.2831	2.10167	0.000331567	0.00918554
Zm00001d022144	1.20944	0.224178	1.14711	0.268471	0.19525	0.137659	2.10143	0.0235485	0.206114
Zm00001d003606	11.1237	2.45067	1.23752	0.921781	0.555661	1.97765	2.09996	0.0216733	0.196521
Zm00001d005591	3.76932	0.658026	12.0969	2.48197	0.953952	0.422127	2.09864	0.01631	0.165892
Zm00001d005421	65.7618	49.0778	48.5348	19.1373	5.07443	13.9512	2.09794	0.000357214	0.00974232
Zm00001d029012	1.03245	0.568349	2.05064	0.203727	0.306934	0.3436	2.09572	0.00973643	0.11841
Zm00001d033980	48.2501	144.004	23.0596	37.311	6.91907	6.21222	2.09374	0.00469991	0.0714284
Zm00001d002514	10.3909	1.51433	1.59775	1.1049	1.09196	0.972613	2.09097	0.0186559	0.179729
Zm00001d043479	112.603	37.073	14.3731	24.9754	6.00482	7.59674	2.08831	0.00395027	0.0625275
Zm00001d031303	93.4486	43.9816	4.44991	7.25091	10.5955	15.5558	2.08666	0.0173728	0.172393
Zm00001d041082	1.49772	14.1001	21.2441	2.38487	3.97919	2.32656	2.08382	0.0053437	0.0782023
Zm00001d051695	2.15902	5.11196	14.9041	0.312099	1.74193	3.18655	2.08114	0.0196043	0.185709
Zm00001d042365	4.37293	6.84255	4.21595	1.72143	0.407297	1.52763	2.07739	0.0151528	0.157554
Zm00001d012242	0.585844	7.36336	5.18658	0.768218	0.695049	1.65161	2.07626	0.0225231	0.201001
Zm00001d034564	11.5905	2.62675	1.95262	1.73757	0.788578	1.3252	2.06987	0.00458951	0.0700043
Zm00001d029072	13.2036	6.40987	2.65508	3.54247	0.98237	0.781637	2.06918	0.00186344	0.036457
Zm00001d043665	99.1508	58.8197	83.5361	33.6947	11.7826	12.1453	2.06736	0.000114248	0.00397368
Zm00001d008449	4.29073	8.50806	12.4958	3.09946	1.28937	1.665	2.06291	0.00746912	0.0982478
Zm00001d014063	7.45176	92.4549	119.106	13.3252	18.5725	20.5443	2.06222	0.0111903	0.129095
Zm00001d033228	98.3999	53.644	50.8923	18.4933	15.3792	14.7538	2.06122	0.000247744	0.00721617
Zm00001d033497	13.6342	7.34406	3.19951	1.74313	0.950878	3.10327	2.06023	0.00312987	0.05319
Zm00001d029707	19.7802	13.4135	3.39729	2.47069	1.80066	4.50263	2.06018	0.00699285	0.0940413
Zm00001d044018	24.8191	3.59703	3.03509	2.41086	2.32536	2.81509	2.05832	0.0141697	0.150395
Zm00001d033636	18.8722	12.8349	14.583	5.89053	3.45686	1.77308	2.05749	0.0161758	0.164686
Zm00001d046357	53.3936	10.0979	2.44952	12.8337	1.05346	1.95862	2.05708	0.0342413	0.257306
Zm00001d001953	2.28747	2.33242	1.96034	0.575179	0.507145	0.499297	2.05673	0.000919791	0.0212172
Zm00001d003941	46.7514	24.4227	16.511	6.03031	3.3089	11.7615	2.05504	0.00242998	0.044377
Zm00001d002539	17.0733	5.42157	17.7844	4.25296	2.27836	3.16861	2.05399	0.000282161	0.00801864
Zm00001d009010	8.12988	7.77904	6.24096	1.41339	1.38211	2.5409	2.05336	0.00288563	0.0500582
Zm00001d037266	1.21558	1.53533	12.0142	1.25694	0.430083	1.87134	2.0529	0.02954	0.235302
Zm00001d031203	178.686	581.056	682.721	101.39	161.108	85.2999	2.05221	0.0021189	0.0400838
Zm00001d034419	1.64298	3.06861	3.47538	0.954872	0.406423	0.61488	2.05062	0.0255601	0.216595
Zm00001d045523	2.05458	1.63018	11.4404	1.85775	1.30255	0.498161	2.04764	0.0231171	0.203712
Zm00001d002789	4.90748	0.807887	1.45671	1.23659	0.288833	0.210549	2.04665	0.0316628	0.246041
Zm00001d045017	70.7588	38.9369	7.81452	18.3933	2.59843	7.45532	2.04643	0.011816	0.13381
Zm00001d027298	30.9334	7.37374	6.61977	6.8573	2.02857	1.99652	2.04558	0.00271247	0.0479825
Zm00001d026156	183.588	102.032	50.5842	20.6442	19.9271	41.0021	2.04316	0.00259264	0.0463953
Zm00001d036010	21.1036	6.87775	2.59201	3.31289	1.72749	2.37846	2.04301	0.002589	0.0463953
Zm00001d010565	15.8752	22.4312	46.8536	7.10658	6.9243	6.65816	2.04131	0.00475106	0.0719451
Zm00001d034823	7.98114	9.28201	14.7798	3.99337	1.63405	2.17659	2.03772	0.000129926	0.0043669
Zm00001d017965	1.18736	20.4519	30.3505	4.34917	5.14465	3.1697	2.03755	0.0107682	0.126098
Zm00001d043451	1.78011	0.959056	0.321652	0.410263	0.120979	0.214576	2.03702	0.0313363	0.244637
Zm00001d036534	18.0466	32.6371	38.203	11.245	4.92816	5.55341	2.0325	0.000159306	0.0050684
Zm00001d047990	0.316305	0.623383	0.953199	0.148824	0.152548	0.162315	2.02937	0.0342383	0.257306
Zm00001d047749	12.8417	8.27467	3.56287	2.42179	1.21886	2.4065	2.02897	0.000946854	0.0216794
Zm00001d018746	1.07779	0.468991	0.334392	0.113899	0.212697	0.13477	2.02765	0.0289843	0.232996
Zm00001d048205	9.48482	2.35089	3.54818	0.890125	1.35696	1.53059	2.02585	0.00184161	0.0361311
Zm00001d044211	30.5346	2.61861	6.38915	7.01873	2.11526	0.594501	2.02311	0.0214263	0.195041
Zm00001d023243	15.1857	16.1122	11.2822	3.03423	3.99404	3.46884	2.02019	9.12276e-05	0.00332173
Zm00001d032947	4.67859	12.6904	18.277	4.46023	2.24221	2.10127	2.01756	0.00227108	0.042335
ZemaCp002	29.2328	12.3674	9.13115	6.53069	0.736681	5.29107	2.01422	0.00735745	0.0972323
Zm00001d011002	15.2373	4.9274	3.4695	1.66648	1.57862	2.60601	2.01409	0.00844272	0.10662
Zm00001d029164	349.803	76.6889	27.0907	50.4248	29.5563	32.4656	2.01212	0.0131829	0.143554
Zm00001d023707	269.461	123.572	107.238	95.4968	14.6334	14.1506	2.0091	0.00583218	0.0830966
Zm00001d011923	1.36075	0.961177	0.723697	0.286033	0.213711	0.258622	2.00577	0.0171208	0.170595
Zm00001d040842	47.909	18.5874	6.95389	11.3454	2.69134	4.25576	2.00551	0.00404389	0.0635776
Zm00001d039644	8.88723	5.53357	17.8831	2.03383	3.04232	2.98504	2.00264	0.00385376	0.0613566
Zm00001d045295	0.631703	15.5563	1.79557	0.438106	1.51292	2.54713	1.99928	0.0430011	0.295112
Zm00001d004716	25.0883	8.63112	4.70993	3.85296	2.44082	3.32935	1.99763	0.00140601	0.0293708
Zm00001d044726	274.649	221.254	412.118	70.4177	25.8137	131.249	1.99698	0.00503326	0.0748141
Zm00001d002673	4.46905	32.9794	45.119	6.00354	9.75639	4.92982	1.99666	0.00480084	0.0724374
Zm00001d024866	0.836766	0.932662	0.938247	0.435997	0.089103	0.155158	1.9929	0.0464177	0.307686
Zm00001d038456	1.56666	2.02393	0.755953	0.541891	0.356543	0.193896	1.99246	0.0355957	0.262869
Zm00001d043366	0.317133	3.8267	3.1604	0.87324	0.428473	0.53436	1.99211	0.0455317	0.304888
Zm00001d002707	60.339	117.159	307.131	21.26	17.9301	82.6671	1.99169	0.0150092	0.156689
Zm00001d052837	55.7935	37.0046	21.5844	4.58913	7.43824	16.7422	1.99125	0.00230127	0.0426738
Zm00001d038049	227.518	168.526	40.6556	12.0311	15.5014	82.3637	1.9905	0.0275075	0.22633
Zm00001d021824	7.64607	4.18327	6.55763	1.90808	0.709772	2.00943	1.99045	0.000721399	0.0175317
Zm00001d048220	9.4048	6.19938	22.0365	1.52199	1.46887	6.48749	1.98958	0.00796651	0.102128
Zm00001d032790	8.07168	5.27353	2.42097	1.6465	1.25216	1.07875	1.98693	0.000764721	0.0183507
Zm00001d014867	6.92692	2.58036	2.28207	1.32454	1.28675	0.367002	1.98492	0.0029057	0.0503231
Zm00001d034232	2.07101	12.4123	8.52588	1.17935	1.04503	3.60343	1.98119	0.023662	0.206604
Zm00001d037533	5.59269	3.09583	4.00795	0.72428	0.797829	1.707	1.97522	0.0213459	0.194562
Zm00001d024458	2.17089	1.22414	1.74823	0.577908	0.449538	0.280719	1.97514	0.0426027	0.293531
Zm00001d027321	7.01353	1.81479	0.859949	1.53641	0.348623	0.579511	1.97492	0.011312	0.129998
Zm00001d026084	4.81355	20.7281	82.7833	17.7813	4.41979	5.37693	1.97377	0.0145552	0.153135
Zm00001d019344	15.5408	8.09138	6.76273	3.60151	2.02308	2.14265	1.96836	0.00292897	0.0505591
Zm00001d026248	56.1613	17.0828	43.0226	11.6424	8.48215	9.5895	1.96822	0.000314212	0.00875162
Zm00001d039104	567.33	146.568	125.072	91.908	70.0665	52.559	1.96741	0.00447855	0.0689637
Zm00001d040362	29.2046	12.3671	9.51922	4.01438	3.87155	5.18525	1.96668	0.000524867	0.01354
Zm00001d046342	2.50375	8.93829	2.51965	0.633618	1.70358	1.23504	1.96658	0.00930014	0.1144
Zm00001d027659	88.8171	48.4187	28.2668	19.7398	11.3663	11.3055	1.96432	0.000319047	0.0088745
Zm00001d006939	14.4683	8.6232	8.72985	3.4127	3.53203	1.21062	1.96418	0.00123052	0.0265784
Zm00001d039975	0.695256	0.325692	0.226867	0.0878879	0.1371	0.0953294	1.96183	0.0452014	0.303455
Zm00001d004203	26.1672	41.6206	18.8202	7.33402	8.52745	6.38182	1.96113	0.00160463	0.0323907
Zm00001d052480	5.88234	12.0225	2.55521	2.72527	0.513823	2.01638	1.96092	0.0106346	0.125232
Zm00001d011518	12.6899	2.77696	3.62237	2.03783	0.939212	1.93057	1.95967	0.00579457	0.0827294
Zm00001d012289	13.7151	25.1294	5.82813	3.59337	4.05508	3.85198	1.9577	0.00117062	0.0256815
Zm00001d034769	4.50694	2.00286	5.31019	1.52906	0.399034	1.1243	1.95322	0.0118346	0.133877
Zm00001d028905	13.0833	4.46262	1.73318	2.44429	0.922888	1.61166	1.95316	0.00437406	0.0676878
Zm00001d040477	138.076	26.9723	17.2447	26.4207	9.66565	11.0947	1.94998	0.0115839	0.131823
Zm00001d005674	1.04649	0.771966	0.572988	0.264173	0.115006	0.240208	1.94897	0.043903	0.298226
Zm00001d034797	12.5944	5.3947	2.31216	1.60957	1.40176	2.25527	1.94663	0.0038692	0.0614763
Zm00001d028363	3.97946	1.47035	0.622093	0.515159	0.4714	0.588873	1.9464	0.0211374	0.193538
Zm00001d044244	1.93804	14.2792	11.3273	5.47049	0.902824	0.773882	1.94632	0.0436926	0.297695
Zm00001d010535	40.2605	17.9364	10.1292	10.9455	3.4101	3.43685	1.94117	0.00168624	0.0336815
Zm00001d017778	19.9433	8.34278	1.20867	1.81601	1.23418	4.63443	1.94041	0.0345808	0.258469
Zm00001d044566	4.39258	10.6996	8.25084	1.1833	2.39446	2.52138	1.93631	0.00122564	0.0265551
Zm00001d040807	50.3845	16.5316	12.8241	13.4397	3.41998	3.99666	1.93482	0.003261	0.0547582
Zm00001d042438	33.6868	38.0451	44.088	16.1491	5.00936	9.21814	1.93085	0.000343674	0.00944675
Zm00001d026137	22.774	10.7625	5.2945	4.33183	2.23046	3.63696	1.92875	0.00331484	0.055308
Zm00001d029573	0.182671	0.829359	0.865698	0.217531	0.247794	0.029631	1.92362	0.0496756	0.319875
Zm00001d043662	6.91752	0.758437	3.14892	1.14482	1.24784	0.461612	1.92316	0.00705597	0.0946194
Zm00001d021416	35.1025	5.46729	4.42654	9.14288	0.744302	1.99087	1.92151	0.0287318	0.231886
Zm00001d014481	2.31515	7.11842	5.78293	1.85859	0.926239	1.234	1.92079	0.00410625	0.0642689
Zm00001d003271	128.794	335.715	109.306	48.5903	54.556	48.6364	1.91858	0.00227288	0.042335
Zm00001d005503	12.5091	3.05341	3.51172	2.48075	1.35413	1.22156	1.91543	0.0175119	0.172983
Zm00001d014456	16.4078	9.75678	6.13164	4.06122	2.34239	2.17014	1.91337	0.000289493	0.00816067
Zm00001d013415	4.83581	5.61639	6.30704	2.59166	0.923061	0.936615	1.91265	0.000474737	0.0124614
Zm00001d036020	9.69351	8.11651	2.10966	1.57136	1.80666	1.91579	1.91181	0.00191198	0.0371362
Zm00001d001700	10.3682	1.90214	4.15714	1.85245	0.95751	1.55844	1.91093	0.0406617	0.286204
Zm00001d025104	2.82598	3.04296	3.99166	0.856764	0.877263	0.893063	1.90821	0.00440989	0.0681064
Zm00001d004460	0.65943	0.347925	0.351299	0.132768	0.126918	0.102634	1.90684	0.0277476	0.227147
Zm00001d022578	4.4429	1.30326	0.643504	1.06132	0.295043	0.355526	1.90015	0.0241905	0.209279
Zm00001d045581	11.7408	6.05315	2.14226	2.60239	1.09324	1.65315	1.89811	0.00362478	0.0588865
Zm00001d037009	0.805026	1.44955	2.08536	0.540968	0.111375	0.512704	1.89728	0.0365012	0.267295
Zm00001d039188	3.95283	2.83277	12.8565	3.41502	0.443666	1.42094	1.89544	0.0112546	0.129622
Zm00001d009177	5.868	22.4237	2.66888	4.08438	2.44156	1.80372	1.8941	0.0062325	0.0871041
Zm00001d050069	1.75437	0.967393	3.11499	0.946879	0.354676	0.269784	1.89317	0.0134992	0.145954
Zm00001d012686	54.3465	28.5072	23.398	15.4196	5.88956	7.35287	1.89027	0.000479752	0.0125681
Zm00001d042189	2.82127	1.75339	1.33357	0.823059	0.258066	0.517455	1.88594	0.0019866	0.0381199
Zm00001d039180	3.97227	1.20991	0.87085	0.678424	0.59709	0.362837	1.88541	0.0243756	0.209864
Zm00001d012237	11.1359	7.08813	1.83482	1.43128	2.35658	1.64715	1.88389	0.0214769	0.195332
Zm00001d031220	21.9678	17.1084	20.4372	5.85966	4.48593	5.78534	1.88338	0.00048	0.0125681
Zm00001d035605	1328.53	1936.65	586.354	90.7269	248.706	707.8	1.87885	0.0242695	0.209279
Zm00001d001813	12.4238	143.508	112.604	28.6388	18.3737	26.0931	1.87706	0.012206	0.136596
Zm00001d037951	4.78262	1.79524	1.87181	0.600222	0.697476	1.00332	1.87662	0.0120879	0.135675
Zm00001d021595	43.5576	14.0181	5.15478	11.8215	2.71932	2.5619	1.87494	0.0159457	0.163143
Zm00001d002624	7.36557	4.99945	2.40465	0.750852	0.602241	2.67762	1.87353	0.00880583	0.109735
Zm00001d007871	8.11849	1.0807	2.47797	0.590273	0.594962	2.00167	1.87346	0.0210279	0.193006
Zm00001d038894	417.559	109.682	137.602	73.5025	66.8377	41.3984	1.87115	0.00437524	0.0676878
Zm00001d017711	348.178	58.8355	118.134	110.837	21.1619	11.5698	1.87098	0.0226737	0.201637
Zm00001d008248	12.9165	5.61502	14.2336	3.08664	2.01607	3.87374	1.86795	0.000835521	0.0197335
Zm00001d027593	8.35159	12.9735	17.3789	3.48412	5.30971	1.82868	1.86536	0.000904156	0.0209766
Zm00001d003358	2.56725	6.28784	18.4371	3.31481	1.0824	3.09888	1.86427	0.0140377	0.1496
Zm00001d048467	12.0819	13.2837	23.1501	7.00993	3.46488	2.85494	1.8638	0.000425294	0.0113338
Zm00001d052482	12.0401	15.7598	11.5124	1.60724	3.64583	5.55227	1.86323	0.0254564	0.21592
Zm00001d023874	132.901	35.9401	41.5559	34.4826	11.2206	12.184	1.8618	0.00483691	0.0727332
Zm00001d007341	6.04353	18.6072	11.4232	2.7031	6.482	0.749794	1.86038	0.017723	0.174182
Zm00001d034527	20.571	4.57607	4.44302	5.87814	0.632468	1.64513	1.85923	0.0318766	0.247163
Zm00001d007279	21.4783	10.0824	9.88033	4.84449	2.82071	3.77122	1.85742	0.00045274	0.0119739
Zm00001d052220	6.3778	27.7414	44.9964	3.32317	7.72131	10.8322	1.85457	0.0138916	0.148723
Zm00001d003148	18.5301	38.406	7.86837	4.91377	5.75839	7.25055	1.85431	0.00337732	0.0559498
Zm00001d019844	5.84774	1.46917	0.964411	1.20189	0.319647	0.77	1.85354	0.0400092	0.282832
Zm00001d037975	2.0977	1.23747	1.48308	0.55845	0.381134	0.394468	1.85269	0.00204041	0.0388345
Zm00001d022346	1.71397	0.334545	1.05693	0.395323	0.165384	0.303903	1.84468	0.0119027	0.134379
Zm00001d020110	3.42361	4.89559	3.30914	1.10833	0.87658	1.257	1.84273	0.0310518	0.243458
Zm00001d040245	3.20122	41.5671	30.9329	10.4299	7.72933	2.94856	1.84254	0.0151807	0.157694
Zm00001d017448	39.0036	15.8034	7.98798	11.0094	3.55454	2.97794	1.83984	0.00436174	0.0676118
Zm00001d004366	221.352	403.302	628.216	86.3425	70.4361	193.896	1.83703	0.00793429	0.101902
Zm00001d044747	500.722	232.024	175.376	81.6604	62.2535	110.581	1.83525	0.00161546	0.0325467
Zm00001d031653	28.7726	9.86845	10.5702	5.55411	3.86697	4.37927	1.83428	0.000862867	0.02022
Zm00001d021532	10.8377	4.81517	2.80647	1.57999	1.43635	2.16092	1.83409	0.00365416	0.0591977
Zm00001d011357	11.8613	3.22153	1.61776	1.84579	1.13985	1.70008	1.83355	0.0114166	0.130807
Zm00001d027436	9.43868	8.1187	14.1611	5.16851	1.70706	2.06444	1.82698	0.00081924	0.0194806
Zm00001d043786	85.239	61.0504	22.9013	33.5312	3.81701	10.3729	1.82595	0.0128444	0.141485
Zm00001d011013	41.058	42.7331	92.3347	19.2829	9.06052	21.3664	1.825	0.00382554	0.0611601
Zm00001d039173	73.3577	29.4166	29.4139	19.649	8.80452	8.93643	1.82187	0.00242619	0.0443632
Zm00001d019370	1.23697	0.594521	0.224246	0.338348	0.139827	0.104906	1.81789	0.0438947	0.298226
Zm00001d037465	4.93298	3.08424	3.0698	1.15343	0.747305	1.24415	1.81779	0.000606736	0.0152579
Zm00001d016160	19.1911	18.5718	33.9031	3.75524	8.45995	8.11653	1.81756	0.00165564	0.0331333
Zm00001d038091	11.4422	9.43359	5.44028	2.4232	2.62547	2.42165	1.8167	0.00036244	0.00985923
Zm00001d032548	11.3112	7.20458	3.55632	2.65148	1.50218	2.11729	1.81547	0.0115221	0.131418
Zm00001d054110	0.759586	0.329586	0.503591	0.182975	0.204173	0.0654905	1.8151	0.0251955	0.214371
Zm00001d008733	195.841	185.136	530.078	114.837	49.9212	94.3452	1.81401	0.00549771	0.0796267
Zm00001d005270	17.5923	9.94955	7.69169	3.74005	3.78615	2.49676	1.81364	0.00191822	0.0371693
Zm00001d026635	44.1423	21.1574	15.8756	6.23069	6.38547	10.4799	1.81339	0.00224073	0.0419597
Zm00001d028601	472.633	99.3285	25.6853	76.5812	35.8521	58.1686	1.80866	0.0386809	0.276784
Zm00001d019563	314.612	117.555	155.397	87.3228	47.1945	33.4728	1.80637	0.00310622	0.0528789
Zm00001d039965	99.2985	43.3414	40.257	19.9555	15.2692	17.1048	1.80533	0.00113137	0.0250561
Zm00001d041965	166.244	121.96	219.792	91.989	13.8516	40.3763	1.7967	0.00641312	0.0889566
Zm00001d023583	4.27902	1.92243	0.920875	0.624812	0.497869	0.92881	1.79568	0.0198598	0.187291
Zm00001d040117	4.10304	1.76325	1.87271	1.17934	0.402068	0.648082	1.79543	0.0210069	0.193006
Zm00001d020910	158.096	92.2325	64.9507	37.6054	22.4903	30.782	1.79463	0.00191107	0.0371362
Zm00001d028235	11.5674	4.40323	8.61241	3.02662	1.60617	2.4539	1.79448	0.00150806	0.0308401
Zm00001d052189	3.45891	30.274	12.1922	1.34211	4.75109	7.15198	1.79382	0.0269443	0.223981
Zm00001d013391	12.4441	5.49344	5.96452	1.93582	3.01197	1.95832	1.79119	0.000868016	0.020318
Zm00001d008488	3.09126	4.8817	8.53681	1.40779	1.56592	1.79938	1.79032	0.00122133	0.0265164
Zm00001d011913	37.9064	10.6313	9.48159	8.93785	3.84065	3.99932	1.78998	0.00499271	0.0743694
Zm00001d016155	2.15472	2.49159	1.69101	0.722226	0.617911	0.493439	1.78921	0.00281379	0.0490962
Zm00001d017425	30.4561	248.823	118.297	35.9494	50.1576	28.9576	1.78879	0.010146	0.121249
Zm00001d028686	23.4592	13.1564	50.7453	15.3585	4.84361	5.10632	1.78737	0.00425385	0.0662824
Zm00001d037080	0.547233	0.93571	0.659945	0.195077	0.323683	0.102088	1.78724	0.0448957	0.302278
Zm00001d014863	74.4465	9.37903	8.57772	11.4766	10.2821	5.02799	1.78643	0.0237816	0.207389
Zm00001d014866	2.15796	1.27025	1.19008	0.442601	0.569209	0.330382	1.78277	0.0352071	0.260882
Zm00001d052093	54.4588	32.6245	17.949	10.8975	9.65194	9.99731	1.78174	0.00263028	0.0468691
Zm00001d045369	16.7471	45.6626	69.0276	5.07009	5.25764	27.9202	1.78092	0.0246459	0.211151
Zm00001d048424	469.022	145.15	78.9292	71.3927	60.9025	69.4969	1.7802	0.0128111	0.141191
Zm00001d006354	15.8292	4.1801	5.68456	3.5929	2.86091	1.03679	1.77827	0.0047605	0.0720087
Zm00001d030601	7.50681	3.19063	1.47529	1.55081	1.21108	0.788469	1.77761	0.020292	0.189233
Zm00001d019376	2.3532	5.68708	1.83684	0.937569	0.686461	1.25911	1.77645	0.0032173	0.0542415
Zm00001d016898	9.16883	4.62323	1.08981	2.53854	0.578784	1.23208	1.77467	0.020673	0.191086
Zm00001d051374	12.2492	7.88067	10.8708	3.90094	3.08779	2.08223	1.77297	0.0170019	0.1698
Zm00001d016840	11.9981	10.729	23.6934	10.1602	0.598601	2.85173	1.77004	0.0209936	0.193006
Zm00001d030678	16.8155	13.1041	27.8922	12.876	1.5787	2.50343	1.76938	0.00795345	0.102027
Zm00001d031163	14.4888	5.19967	7.23438	3.36361	3.13205	1.4113	1.76763	0.00336117	0.0559032
Zm00001d040242	46.363	12.4089	8.27526	13.1889	4.26718	2.24208	1.76711	0.0150267	0.156793
Zm00001d038004	6.16839	16.2582	13.8075	2.08656	2.81875	5.75689	1.76484	0.0109925	0.127723
Zm00001d022274	337.135	83.0565	53.0897	68.7324	16.0122	54.5877	1.76417	0.0256993	0.217511
Zm00001d031634	31.3159	16.9878	42.7039	14.1127	6.85499	5.86265	1.76212	0.00153197	0.0312245
Zm00001d002146	4.14679	4.06295	3.86972	1.57403	0.912512	1.07595	1.76159	0.00327796	0.0548672
Zm00001d030613	38.3888	3.18719	5.77744	4.10893	5.43424	4.42372	1.76146	0.029374	0.234919
Zm00001d052346	14.6554	35.5247	49.9361	15.4395	8.17627	5.94394	1.75997	0.00247861	0.0449974
Zm00001d041504	21.6306	8.3423	6.35902	4.72214	2.92352	3.08926	1.75892	0.00191188	0.0371362
Zm00001d009508	6.84403	2.97961	4.20816	2.34856	0.316503	1.48643	1.757	0.0210155	0.193006
Zm00001d050032	4.60795	1.00333	2.73964	0.932089	0.912795	0.629084	1.75511	0.0172377	0.171421
Zm00001d003120	15.8257	6.84002	5.0932	3.50251	2.07612	2.65011	1.75421	0.00608046	0.0858179
Zm00001d042030	250.398	46.9806	27.0317	31.204	24.3586	40.6951	1.75285	0.0226826	0.201637
Zm00001d024572	101.842	34.7764	17.7608	10.5045	10.5127	24.8242	1.75176	0.0202762	0.189233
Zm00001d028397	17.3467	5.91363	3.03465	3.38395	2.10454	2.32034	1.75161	0.00518173	0.0763325
Zm00001d037429	27.7253	220.409	275.794	33.6446	71.0426	51.2047	1.74882	0.0226186	0.201435
Zm00001d037651	7.56874	2.72916	1.02408	0.816058	0.923857	1.63086	1.74798	0.0306606	0.241021
Zm00001d004917	19.755	10.0662	1.65483	5.21561	1.14918	3.0248	1.74512	0.0301784	0.238662
Zm00001d014716	242.266	84.0516	123.798	68.2569	34.0002	32.0542	1.74471	0.00453038	0.0692534
Zm00001d020325	15.0914	3.93947	5.6044	3.2476	1.99432	2.11135	1.74427	0.00295229	0.0507527
Zm00001d027876	7.18306	3.53105	2.84741	1.01701	1.21184	1.82032	1.74382	0.00291629	0.0503818
Zm00001d028086	1.52481	0.697784	1.52683	0.431209	0.337951	0.351058	1.74289	0.0433753	0.296612
Zm00001d036280	3.34912	2.24008	1.54375	1.20804	0.498518	0.425513	1.74225	0.00347072	0.057226
Zm00001d021025	7.65059	4.32134	5.96648	3.90767	0.669736	0.794303	1.7396	0.0178112	0.174807
Zm00001d037551	85.254	13.7274	20.0214	18.4577	10.4593	6.72754	1.73924	0.011778	0.133668
Zm00001d034965	6.23384	2.15207	1.09493	1.44453	0.850743	0.54459	1.73919	0.0369787	0.26929
Zm00001d010007	20.484	29.0689	59.1109	13.577	14.7638	4.24044	1.73776	0.00426146	0.0663419
Zm00001d051373	11.1184	12.4697	12.8302	4.13416	4.02617	2.78123	1.73484	0.0139809	0.149147
Zm00001d031995	16.4109	7.59597	6.85303	3.30942	2.64718	3.32264	1.73365	0.00257268	0.0462355
Zm00001d002054	4.24239	1.80282	3.1437	1.54552	0.795252	0.424387	1.73253	0.027167	0.225029
Zm00001d014919	76.1022	34.4725	34.7926	32.6081	6.30763	4.83904	1.73219	0.0118504	0.133941
Zm00001d033156	3.38497	14.3234	19.9231	1.42585	2.96551	6.93731	1.73196	0.0478021	0.313158
Zm00001d030079	25.5376	10.0054	15.3772	4.3471	4.36928	6.61818	1.73145	0.00673723	0.0918725
Zm00001d041201	11.1845	2.67494	1.81464	2.60529	1.22378	0.892139	1.73116	0.0192859	0.183439
Zm00001d048325	8.68426	4.18043	4.42066	0.785721	2.30319	2.12626	1.72876	0.0457988	0.306019
Zm00001d005190	15.0307	5.51742	8.70002	3.51298	1.65537	3.66309	1.72762	0.00239821	0.0439281
Zm00001d011797	61.1024	33.758	26.6355	17.6312	6.9396	12.1251	1.72722	0.00145594	0.0301138
Zm00001d020787	5.06972	14.5969	17.2431	3.45196	2.38576	5.33307	1.72427	0.00896433	0.111194
Zm00001d050404	13.7897	9.00183	6.24694	4.93691	1.54862	2.30656	1.72369	0.00259137	0.0463953
Zm00001d008906	4.51938	1.27806	0.932744	0.679889	0.503054	0.855876	1.72291	0.0152077	0.157896
Zm00001d014816	91.2567	28.5297	12.687	23.0962	6.74345	10.321	1.72185	0.0129104	0.141696
Zm00001d050099	16.829	26.7821	91.6226	28.2267	8.64691	4.13246	1.72155	0.0168683	0.169435
Zm00001d010788	16.4446	35.796	31.4828	13.2449	9.62633	2.54265	1.72001	0.00437632	0.0676878
Zm00001d011001	11.6116	8.58414	2.83406	2.18578	1.69125	3.12562	1.71753	0.0138511	0.148441
Zm00001d022395	341.121	113.093	61.8899	47.5025	47.4137	62.4661	1.71339	0.0166707	0.168013
Zm00001d011709	18.4318	21.2993	20.8372	9.55656	3.98069	4.96929	1.71053	0.000654085	0.0162537
Zm00001d019059	22.7066	8.25409	11.4392	9.02137	1.86586	2.10098	1.70686	0.0105023	0.124093
Zm00001d002934	8.23046	5.27463	4.45636	3.62662	0.929959	0.951243	1.70535	0.0210396	0.193029
Zm00001d033374	9.43969	8.4773	11.186	2.79366	2.68447	3.46579	1.70219	0.0307233	0.241424
Zm00001d038998	60.5469	72.4252	145.774	37.6883	20.1261	27.9014	1.70132	0.00481632	0.0726187
Zm00001d047054	12.1181	3.90166	21.4776	4.33395	4.26561	2.9372	1.70055	0.0051034	0.0755887
Zm00001d028949	153.189	180.966	107.577	77.7261	26.9261	31.3184	1.69988	0.00451606	0.069234
Zm00001d002323	4.98309	2.54477	2.27534	1.17463	1.06407	0.78414	1.69735	0.00160066	0.0323898
Zm00001d053818	44.2901	134.355	117.892	18.403	25.8913	47.1581	1.69712	0.0129013	0.141696
Zm00001d033985	200.507	71.3497	24.3474	52.4484	15.9332	22.9777	1.69697	0.0220527	0.198844
Zm00001d007892	76.9845	41.5173	29.9872	11.3614	15.0027	19.4398	1.69681	0.00352212	0.0576205
Zm00001d013276	4.09365	12.1105	9.57684	2.64681	2.85274	2.4664	1.69439	0.00198605	0.0381199
Zm00001d033092	2.36484	4.12625	3.61556	0.733477	1.24412	1.14526	1.69436	0.0210784	0.193216
Zm00001d038448	10.4567	25.7474	25.6518	5.77136	4.36168	8.99687	1.69308	0.00349698	0.0574124
Zm00001d037275	404.797	139.781	163.742	118.975	50.145	50.014	1.69259	0.00693359	0.0933964
Zm00001d008874	4.21239	1.41029	0.81695	0.715465	0.261243	1.01747	1.69118	0.0492163	0.3178
Zm00001d053722	74.0568	57.7736	34.7472	19.1602	14.0693	18.4014	1.68989	0.0017039	0.0340002
Zm00001d007111	25.3394	21.194	33.723	9.6943	7.50827	7.68816	1.68901	0.000664215	0.0164276
Zm00001d009983	48.6234	15.6849	13.7622	15.2004	4.89295	4.12107	1.68891	0.0085701	0.107629
Zm00001d006464	3.08742	16.0439	3.60611	2.42582	1.64046	2.99311	1.68745	0.0211497	0.193538
Zm00001d010792	34.1944	26.7148	23.5201	10.918	9.70215	5.60126	1.687	0.0129074	0.141696
Zm00001d026437	58.809	19.0518	18.909	18.1979	7.94115	3.94434	1.68559	0.00689778	0.0932049
Zm00001d036894	79.487	24.8031	27.6454	16.416	12.9881	11.7904	1.67931	0.00276355	0.0485427
Zm00001d002001	30.3215	5.54471	5.33167	8.30516	1.91861	2.65089	1.67804	0.0486544	0.316026
Zm00001d052434	32.7073	12.1126	8.454	1.58316	5.84364	9.22333	1.67789	0.027787	0.227189
Zm00001d045564	92.5749	35.8892	44.4987	25.9836	18.0919	10.0213	1.67685	0.00300838	0.0515618
Zm00001d002067	12.7571	5.63641	9.14907	3.47267	4.02649	1.11727	1.6765	0.00992318	0.119815
Zm00001d022206	2.60582	1.5308	1.64188	0.917402	0.495004	0.395535	1.67635	0.0224734	0.200825
Zm00001d006198	97.931	57.1176	34.3347	28.511	12.1673	18.5792	1.67624	0.00476212	0.0720087
Zm00001d053432	171.865	104.899	219.877	96.8707	36.8731	21.862	1.67431	0.00704489	0.0945314
Zm00001d040056	20.7936	39.9682	50.8615	15.2085	10.161	9.62261	1.67354	0.00316105	0.0534771
Zm00001d039719	9.168	7.20451	8.33765	3.56784	2.6601	1.5202	1.67318	0.0012822	0.0273638
Zm00001d010053	3.86776	2.47248	4.54812	1.64162	1.03614	0.737042	1.67291	0.00171127	0.0340633
Zm00001d018058	2.27429	1.90851	7.25565	1.46575	1.04781	1.07406	1.67279	0.0371537	0.270101
Zm00001d050259	2.03458	9.49129	3.98401	1.47611	1.40265	1.98737	1.67234	0.00908177	0.11224
Zm00001d043253	5.86867	17.7832	66.5381	10.1348	8.89786	9.27525	1.67176	0.0250348	0.213443
Zm00001d031204	26.9551	71.2109	114.84	16.7934	24.8959	25.2482	1.67	0.00895657	0.111194
Zm00001d039311	22.0421	9.74716	3.86878	7.23228	1.33802	2.63656	1.66985	0.0165716	0.16743
Zm00001d048462	8.78661	12.3504	22.5086	3.65342	3.16571	6.91353	1.66823	0.0102906	0.122274
Zm00001d002546	2.74215	12.3847	2.93392	1.85987	1.57448	2.24852	1.66817	0.0401347	0.283387
Zm00001d033150	92.1514	37.0585	31.3827	32.0169	12.153	6.368	1.66797	0.00672922	0.0918284
Zm00001d010822	20.3044	4.22482	1.89045	3.90762	2.27759	2.13351	1.66718	0.0445936	0.301017
Zm00001d025322	185.408	65.3875	40.2746	26.5116	34.7771	30.4113	1.66637	0.0104498	0.123751
Zm00001d031494	24.1973	6.93722	5.32277	3.27811	3.86652	4.34541	1.66582	0.0124956	0.139029
Zm00001d008820	220.79	111.772	87.2543	64.3465	38.407	29.8121	1.66305	0.00569608	0.0817723
Zm00001d053740	4.18912	3.94893	30.4133	6.50771	2.14726	3.5231	1.6625	0.0257849	0.217621
Zm00001d011710	6.61045	13.9005	6.36958	3.61544	2.34448	2.54059	1.66094	0.00871309	0.109033
Zm00001d054079	26.6597	6.05978	10.1235	6.88014	3.90581	2.77433	1.65967	0.00595788	0.0845431
Zm00001d009745	29.8214	12.6786	5.27594	7.43468	3.89014	3.80397	1.65899	0.0132974	0.144576
Zm00001d031210	4.00991	0.775253	0.825575	0.892463	0.346655	0.538144	1.65853	0.0238283	0.207512
Zm00001d047235	16.2594	9.87412	8.72919	4.98055	4.36963	1.69868	1.65779	0.00361849	0.05883
Zm00001d038130	4.80178	5.35863	4.78699	2.29826	1.51707	0.922528	1.65759	0.000853049	0.0200572
Zm00001d047728	5.20624	1.82957	1.31037	1.21675	0.746913	0.682049	1.65746	0.0474732	0.311922
Zm00001d031570	14.7006	4.04043	2.40279	1.9389	1.86191	2.90404	1.65696	0.0172135	0.171343
Zm00001d041362	3.99459	2.41558	3.51582	1.48593	0.615667	1.04887	1.65565	0.00187756	0.0366648
Zm00001d039197	83.5062	40.3515	14.9965	29.4896	4.73848	9.85929	1.65513	0.017607	0.173502
Zm00001d011433	2.93874	6.62773	9.54117	2.88279	1.5955	1.59498	1.6536	0.00388366	0.0616127
Zm00001d052495	0.30799	0.841277	0.715619	0.1386	0.113421	0.341051	1.65281	0.0491836	0.317687
Zm00001d053327	14.7565	13.895	8.24425	8.51279	1.48787	1.73677	1.65234	0.0099807	0.120192
Zm00001d006929	7.16462	4.75442	5.65645	1.06985	3.32902	1.19297	1.65217	0.0100782	0.120852
Zm00001d016105	98.8952	34.1075	26.8179	30.1429	8.65428	12.0568	1.65202	0.00969118	0.117965
Zm00001d020794	4.52926	51.2151	33.6113	8.86698	11.7821	7.80422	1.65096	0.0182956	0.177335
Zm00001d035185	18.7342	3.58758	3.476	3.30569	1.80982	3.11526	1.64815	0.0246319	0.211118
Zm00001d048292	28.3076	13.1798	11.1178	5.16855	4.93229	6.68298	1.64814	0.00256957	0.0462192
Zm00001d030765	19.2218	7.96873	3.46129	3.09592	3.39582	3.29539	1.64702	0.00855081	0.107451
Zm00001d017612	10.0756	6.17423	8.96512	5.21838	0.997735	1.85581	1.64329	0.0312648	0.244488
Zm00001d009418	42.9163	39.8951	9.17554	11.6985	7.60853	10.1612	1.64227	0.0116432	0.132425
Zm00001d002338	15.5616	4.33598	4.07701	2.34401	2.48232	2.86846	1.63955	0.00919718	0.113452
Zm00001d041179	10.9954	3.328	4.18744	3.73839	1.03729	1.17029	1.63839	0.0122118	0.136596
Zm00001d044601	19.2424	7.16489	6.85044	6.48812	1.40496	2.79426	1.63779	0.00804184	0.102592
Zm00001d043166	4.88291	8.04496	12.5948	1.86563	3.53566	2.80566	1.63686	0.00599363	0.084878
Zm00001d022442	1.51404	1.82162	1.26909	0.46805	0.551122	0.461558	1.63682	0.0493256	0.318057
Zm00001d047937	7.32709	3.66304	11.9936	4.42991	1.99396	0.970531	1.63611	0.0101006	0.120964
Zm00001d033874	14.1707	4.99281	5.70976	5.6964	1.38172	0.927287	1.63555	0.0139664	0.149147
Zm00001d004847	1.06292	3.63866	2.23997	1.66155	0.302063	0.273015	1.63393	0.0447806	0.301891
Zm00001d024593	30.7708	5.98036	10.6858	5.97187	6.88385	2.44076	1.63281	0.0433125	0.296473
Zm00001d010534	88.1165	36.605	33.057	20.7914	15.0847	15.0089	1.63259	0.00542926	0.0789343
Zm00001d047503	156.02	59.7253	24.4326	42.1367	16.8706	18.4728	1.6322	0.0149661	0.156317
Zm00001d043023	82.0005	40.5301	33.3107	23.7338	12.7945	13.7936	1.63082	0.00606425	0.0856468
Zm00001d029102	81.3584	19.2829	7.12968	18.4154	6.40637	10.0083	1.62956	0.0327694	0.251613
Zm00001d033635	11.2033	9.09415	7.28757	2.28083	2.75217	3.9224	1.62306	0.00483778	0.0727332
Zm00001d031638	7.81468	4.82227	3.84231	3.19392	0.447274	1.71643	1.62098	0.0229704	0.202931
Zm00001d036139	139.803	59.8486	54.755	21.9674	18.6238	42.1508	1.62044	0.00729676	0.0967351
Zm00001d001941	5.41717	2.99326	4.19376	1.85686	1.04591	1.19954	1.61939	0.00960739	0.117251
Zm00001d040641	1.08953	0.543885	0.384856	0.276778	0.229029	0.151907	1.61759	0.0388812	0.27746
Zm00001d035717	63.0963	25.3134	9.55435	20.8264	5.45148	5.66648	1.61669	0.0189295	0.181531
Zm00001d053015	78.7592	17.7851	16.2291	26.7849	6.08945	3.92494	1.61568	0.02994	0.237317
Zm00001d008427	8.85795	2.48445	8.27889	1.80314	1.29495	3.30469	1.61565	0.0178838	0.175351
Zm00001d007124	37.2621	27.5198	19.7439	20.8392	3.07829	3.67013	1.61537	0.0119393	0.134553
Zm00001d026536	18.2209	9.47188	6.71064	5.45501	3.09634	2.68121	1.61486	0.00300919	0.0515618
Zm00001d049251	2.85376	3.49361	1.74421	0.776036	0.824081	1.04304	1.61416	0.0035464	0.0579273
Zm00001d038199	35.7328	14.1171	7.31872	13.1192	2.8099	2.75691	1.61327	0.0186746	0.179827
Zm00001d049046	158.333	69.2889	70.755	49.05	28.1526	20.336	1.61309	0.00745802	0.0982478
Zm00001d032379	41.5368	18.909	12.7489	10.1892	5.49894	8.24019	1.61302	0.00837652	0.106023
Zm00001d029443	33.8456	17.0542	12.7242	7.49444	7.97233	5.33456	1.6129	0.00656681	0.090312
Zm00001d009439	49.583	25.5003	17.8756	9.83942	8.2387	12.3222	1.6125	0.00530534	0.0778648
Zm00001d041191	198.028	40.6626	75.613	48.1427	36.3807	18.2984	1.61201	0.014896	0.155732
Zm00001d036875	6.80334	2.88052	2.063	1.95431	0.860158	1.03078	1.61113	0.0189804	0.18177
Zm00001d003002	2.60035	2.57792	1.39959	0.641453	0.632894	0.882179	1.60891	0.0340126	0.256668
Zm00001d031851	3.17147	1.35629	0.824634	0.835463	0.316105	0.604931	1.60748	0.0333218	0.253601
Zm00001d045205	70.2091	21.6771	37.4669	13.989	13.0719	15.3967	1.60722	0.00368647	0.0594688
Zm00001d052556	31.226	5.66758	13.6688	11.663	3.06332	1.88642	1.60577	0.0220948	0.198881
Zm00001d051749	23.6877	20.8774	18.7409	10.3717	4.33636	6.11888	1.60389	0.00136672	0.0287794
Zm00001d043880	32.1645	7.60295	6.36494	11.1626	1.68136	2.35656	1.60167	0.0332518	0.25332
Zm00001d022258	4.00435	1.54126	7.0695	1.4051	1.64673	1.10752	1.60072	0.0151597	0.157554
Zm00001d024268	58.5669	15.4577	5.30145	15.0703	4.00243	7.126	1.5983	0.0372304	0.270287
Zm00001d023462	21.8474	10.5937	3.56221	7.86721	1.63248	2.39705	1.59756	0.0207613	0.191734
Zm00001d026559	135.252	37.5994	26.5921	38.7237	12.1072	15.1593	1.59565	0.0234437	0.205554
Zm00001d027361	59.1282	29.2173	9.18663	11.1668	6.47174	14.6713	1.5939	0.0176546	0.173673
Zm00001d052393	1.25298	17.6376	5.60496	2.83403	1.94561	3.34459	1.59221	0.0312487	0.244453
Zm00001d038784	10.8562	14.452	5.13611	2.28301	3.50455	4.31069	1.59207	0.0113918	0.130629
Zm00001d023267	3.03702	1.78684	1.02322	1.34163	0.216509	0.383507	1.59044	0.022178	0.199454
Zm00001d050265	23.9024	77.0649	34.5615	14.2721	15.031	15.7254	1.58969	0.00547048	0.0793446
Zm00001d011223	6.86542	2.05121	1.91678	1.88893	0.698767	1.01585	1.588	0.013948	0.149099
Zm00001d035737	121.417	35.0964	43.8849	31.1244	21.3067	14.2531	1.58746	0.0110076	0.12776
Zm00001d016760	32.3299	203.664	156.864	31.032	43.4571	56.3526	1.58618	0.0227396	0.201829
Zm00001d031799	22.6901	9.1919	9.78679	7.97072	2.5562	3.35516	1.58574	0.00515277	0.0761586
Zm00001d006920	7.8828	6.80682	5.96342	1.24454	2.85905	2.78434	1.58421	0.0109983	0.127723
Zm00001d043944	83.3084	32.2427	42.3739	24.6793	14.1859	13.9025	1.58151	0.00273986	0.0482478
Zm00001d026705	19.6971	21.4629	21.939	8.62572	5.67828	6.79659	1.58034	0.00111938	0.0248695
Zm00001d014669	18.9547	22.939	26.4881	5.30126	4.73697	12.8293	1.58031	0.0125356	0.139193
Zm00001d020118	8.84108	11.486	9.95772	4.83671	1.57205	3.72001	1.58013	0.00668926	0.0915756
Zm00001d052184	22.4942	9.55356	13.5845	10.5504	2.34999	2.42809	1.57384	0.0154081	0.159111
Zm00001d021241	4.64463	2.97666	2.31944	1.52848	0.744312	1.06668	1.57373	0.00278321	0.0487247
Zm00001d008933	10.1989	4.51868	2.02278	3.2222	0.879431	1.52707	1.57245	0.0380709	0.274009
Zm00001d034107	16.3389	91.2998	6.34017	9.12301	14.2785	14.9276	1.57225	0.0457487	0.305959
Zm00001d049293	9.15794	4.97387	5.47921	2.94483	1.55583	2.11092	1.5686	0.00198313	0.0381199
Zm00001d013412	11.8087	8.34172	5.89959	3.08179	2.71789	2.98904	1.56756	0.00186089	0.0364412
Zm00001d013370	3.27601	24.9872	29.7903	7.65748	5.48817	6.46979	1.56539	0.0192644	0.183421
Zm00001d033463	28.165	9.85238	27.8768	16.3685	2.68988	3.21601	1.56476	0.0458744	0.306019
Zm00001d006790	53.9231	41.4503	31.4413	19.6765	10.8622	12.3369	1.56449	0.00614655	0.0863441
Zm00001d045160	66.9297	46.738	37.5976	18.0806	17.5802	15.5345	1.563	0.00146479	0.0302373
Zm00001d044083	1.95241	6.24456	7.01236	0.644179	2.50901	1.99502	1.56281	0.0299901	0.237441
Zm00001d004837	183.398	136.589	118.673	54.0265	43.2398	51.3496	1.56152	0.00548724	0.0795327
Zm00001d017379	235.609	75.6792	37.3553	35.9029	47.8084	34.5623	1.55962	0.0257388	0.217513
Zm00001d044017	38.0725	10.6504	7.3213	7.06157	5.04137	6.92469	1.55847	0.0154419	0.159303
Zm00001d050380	4.34523	1.35904	0.726757	0.810006	0.801655	0.572685	1.55785	0.0414163	0.289348
Zm00001d052797	20.8497	6.11652	12.7441	5.61815	4.86815	3.00962	1.55699	0.00500136	0.0744453
Zm00001d009773	25.7475	9.56513	3.06636	5.22581	2.65273	5.19996	1.55312	0.0325426	0.250741
Zm00001d049048	200.991	66.8371	88.1805	63.2845	31.0784	27.2486	1.54963	0.00986432	0.11931
Zm00001d051429	18.9112	8.90673	12.9988	6.51072	3.76985	3.67257	1.54857	0.00536415	0.0783868
Zm00001d013651	46.1552	15.8537	15.4824	9.9647	7.7175	8.86511	1.54547	0.00617739	0.0866032
Zm00001d048693	179.172	95.7118	64.9129	56.5974	31.2097	29.016	1.54034	0.0105132	0.124152
Zm00001d024365	14.5255	6.43549	3.42429	3.08457	1.13512	4.17502	1.53845	0.0242877	0.209279
Zm00001d051063	36.1975	11.4382	12.2106	8.08025	6.2836	6.24699	1.53786	0.0106719	0.12546
Zm00001d007571	3.47364	10.4634	10.9503	5.26517	1.45026	1.86087	1.53699	0.0107588	0.126059
Zm00001d003112	46.6547	23.9836	15.6928	10.257	9.63599	9.88486	1.53564	0.0117999	0.133701
Zm00001d052768	114.116	73.2231	42.8694	40.7879	18.2612	20.407	1.53471	0.00427309	0.0664341
ENSRNA049469775	167.903	78.7357	30.9956	53.665	18.0392	24.1831	1.53377	0.0202053	0.189181
Zm00001d044035	162.66	51.0279	63.2467	30.7216	38.3573	26.7533	1.53096	0.015702	0.161114
Zm00001d024521	3.34124	1.60455	2.84597	1.75364	0.332428	0.61281	1.52959	0.0396325	0.2811
Zm00001d003618	33.5091	20.2833	9.15348	5.38257	7.18544	9.24191	1.52913	0.0112393	0.129518
Zm00001d011003	43.7044	40.928	7.5135	7.0765	6.4692	18.4413	1.52643	0.036166	0.265306
Zm00001d024640	46.0579	17.8913	10.8972	11.3405	6.50974	8.16269	1.5247	0.0102897	0.122274
Zm00001d046444	1.788	1.7865	4.38222	1.26839	0.784627	0.713688	1.52401	0.0295206	0.235302
Zm00001d048766	42.0608	16.8422	14.3895	9.63393	6.81986	9.03438	1.52384	0.00599009	0.084878
Zm00001d032090	23.4078	16.2659	1.77052	5.40514	4.51047	4.5188	1.52166	0.0362212	0.265618
Zm00001d005099	26.2926	9.84854	6.54411	7.87528	2.91352	4.08288	1.52117	0.0119359	0.134553
Zm00001d039167	47.6793	10.7448	17.0586	10.6903	8.64633	6.97352	1.52053	0.0109063	0.126866
Zm00001d017199	353.38	345.77	1251.13	180.693	294.528	205.383	1.51879	0.0261243	0.219601
Zm00001d002658	4.97783	1.4797	3.02591	1.45207	1.02467	0.844503	1.51369	0.00764392	0.0993283
Zm00001d007921	49.3157	16.6739	7.6453	17.4477	3.32132	5.03529	1.51278	0.0361571	0.265306
Zm00001d014764	5.36778	2.60271	3.13725	1.74735	0.990267	1.15718	1.51195	0.00430551	0.0668884
Zm00001d014728	1.0149	0.710405	0.619818	0.388961	0.194989	0.238534	1.5116	0.0428479	0.294381
Zm00001d010314	111.393	54.6063	75.947	53.8988	17.2505	13.7379	1.51107	0.0129774	0.141937
Zm00001d015012	9.44036	55.2034	78.3178	10.8496	15.2055	24.1731	1.50906	0.0410961	0.287686
Zm00001d051563	18.9763	4.02232	5.42656	3.01615	3.53935	3.43161	1.50903	0.0277301	0.22711
Zm00001d002788	11.2624	17.3147	11.299	3.48569	2.60719	7.92296	1.50846	0.0183332	0.177599
Zm00001d046919	7.9024	4.76877	17.6222	6.1504	2.12275	2.37859	1.50791	0.0108674	0.126701
Zm00001d044312	3.75506	2.3299	1.24585	0.993323	0.497306	1.09725	1.50221	0.0308164	0.241883
Zm00001d033830	4.8146	1.15309	4.15041	1.36952	1.46466	0.73901	1.50165	0.0291587	0.234129
Zm00001d052019	28.3114	14.8347	9.78996	8.48259	5.02244	5.20106	1.50074	0.0054309	0.0789343
Zm00001d005766	95.065	200.629	428.477	83.508	95.9039	76.5713	1.50028	0.0184544	0.178443
Zm00001d013709	6.56003	29.696	41.4418	14.1841	6.21431	7.06864	1.50018	0.0226701	0.201637
Zm00001d012091	17.2886	67.7379	31.8031	5.56961	15.9427	19.8279	1.49879	0.0265587	0.221918
Zm00001d025694	11.1301	8.33729	7.52121	3.57503	2.7216	3.25364	1.49874	0.00797843	0.102156
Zm00001d009396	2.82228	1.87962	2.32006	1.00235	0.689956	0.795153	1.4972	0.0151121	0.157262
Zm00001d044497	9.90244	18.3735	18.2667	5.78381	5.74226	4.97021	1.49641	0.00410226	0.0642544
Zm00001d002950	2.10482	7.6125	1.16452	1.75968	1.24618	0.852922	1.49571	0.0245656	0.210908
Zm00001d053981	101.4	29.9692	28.7902	29.3569	14.3275	13.1447	1.4948	0.0201724	0.189126
Zm00001d002256	38.1007	20.2841	21.789	18.1087	5.92817	4.4402	1.49333	0.0152316	0.157926
Zm00001d020220	50.0895	15.0007	8.29573	12.3366	5.13346	8.59741	1.49325	0.0248139	0.212244
Zm00001d012313	36.9756	28.9592	9.89089	2.69408	11.8161	12.4433	1.49221	0.0392143	0.279109
Zm00001d022561	198.286	96.2589	98.5547	78.5868	26.3047	34.8687	1.49194	0.0122463	0.136909
Zm00001d017333	26.5571	16.6096	24.0215	9.27348	7.43621	7.17819	1.49193	0.00204236	0.0388345
Zm00001d014719	6.00785	2.74487	1.84352	1.75317	0.959503	1.06298	1.48875	0.00733477	0.0971163
Zm00001d052977	24.1743	9.79689	9.23388	6.7534	5.0864	3.56319	1.48799	0.00598092	0.0848127
Zm00001d016825	21.0299	16.8164	18.7772	4.55277	7.47078	8.16797	1.48765	0.0069016	0.0932049
Zm00001d012108	14.5329	7.6356	2.13957	3.13863	3.00783	2.53595	1.48527	0.0199853	0.188231
Zm00001d006539	9.76533	5.32275	3.9733	5.29494	0.520274	0.998322	1.48418	0.0425545	0.293337
Zm00001d038971	25.5248	13.1378	23.685	7.92755	4.32279	10.0496	1.4833	0.00703071	0.0944015
Zm00001d021962	56.0466	33.7022	28.8904	22.4408	12.0503	7.94545	1.4832	0.00933318	0.114739
Zm00001d025195	8.17011	3.1093	2.5388	3.40623	0.772496	0.76546	1.48277	0.0425064	0.293337
Zm00001d028472	36.6913	19.8693	13.1243	13.3216	4.61584	7.0127	1.4818	0.010868	0.126701
Zm00001d043906	13.8465	6.57338	2.72835	2.47869	2.8774	2.93474	1.48131	0.0191803	0.183266
Zm00001d051250	20.845	7.0281	7.09555	3.52837	4.67224	4.33034	1.48057	0.0244375	0.210311
Zm00001d027694	31.8691	7.81507	5.51925	10.4822	3.09088	2.63434	1.47978	0.0363592	0.26635
Zm00001d018309	56.3651	41.6967	99.776	28.0386	17.6668	25.2481	1.47937	0.0129576	0.141847
Zm00001d020881	11.198	4.65992	4.19526	2.68343	1.6954	2.81647	1.47871	0.0112935	0.129857
Zm00001d036454	32.463	11.5286	8.45466	10.5915	3.77315	4.45706	1.47844	0.016375	0.166392
Zm00001d022406	26.9023	14.4844	9.3177	7.80933	3.71196	6.67648	1.47835	0.00997512	0.120192
Zm00001d018011	15.3181	7.10273	7.37376	3.13716	3.80789	3.74863	1.47829	0.00617396	0.0866032
Zm00001d002834	10.0435	18.5343	8.17183	5.4742	3.0374	4.68917	1.47711	0.0201969	0.189181
Zm00001d004734	12.9299	5.15493	11.6869	5.74865	2.88375	2.0658	1.47658	0.0111192	0.128416
Zm00001d002650	32.6538	8.08988	8.38111	10.219	3.67811	3.75645	1.47649	0.0305019	0.240314
Zm00001d020887	3.42208	5.79106	21.235	7.06864	2.83389	1.0408	1.4763	0.0421422	0.291699
Zm00001d018499	5.58841	15.8264	21.3886	5.48144	5.8928	4.00974	1.4763	0.00939266	0.115335
Zm00001d032455	20.151	12.3416	7.50319	5.76604	3.95889	4.65766	1.47553	0.00518273	0.0763325
Zm00001d034804	22.9647	10.0833	3.67627	8.89301	1.79367	2.52294	1.47514	0.0345633	0.258469
Zm00001d015100	172.442	153.7	165.448	72.2162	46.1361	58.7107	1.47319	0.00844909	0.10662
Zm00001d038678	69.7288	26.4254	29.1126	16.578	19.2223	9.37047	1.47154	0.0142592	0.150964
Zm00001d002993	6.11317	12.8794	3.81059	5.38622	1.54288	1.30578	1.46941	0.0463014	0.307426
Zm00001d026152	3.75206	4.44018	6.26722	2.39495	0.963861	1.87147	1.46705	0.0370916	0.269925
Zm00001d047528	11.9114	14.701	16.5379	5.1491	3.27646	7.20553	1.46495	0.0118251	0.133841
Zm00001d009271	56.6956	67.2053	104.319	37.0728	21.2508	24.3981	1.46409	0.0100689	0.120852
Zm00001d017746	20.3217	6.45708	7.98084	5.24265	4.82729	2.53135	1.46384	0.0165633	0.16743
Zm00001d017215	36.7743	29.1008	16.7138	18.4659	5.1825	6.31111	1.46294	0.00920198	0.113452
Zm00001d020673	3.59738	2.41804	12.4195	1.30277	2.43608	2.94902	1.46282	0.0499587	0.321033
Zm00001d016552	3.37956	2.16113	2.48629	0.965264	1.03778	0.910762	1.46195	0.00305504	0.0522196
Zm00001d053845	324.296	197.738	85.7814	77.8603	67.1869	75.6539	1.46154	0.00980044	0.118949
Zm00001d002685	30.8617	12.9276	4.82994	6.59964	5.10918	5.94601	1.46146	0.0372767	0.270427
Zm00001d019703	4.42879	2.70146	4.06888	1.30506	1.72983	1.03464	1.46045	0.0168327	0.169158
Zm00001d017751	1.08073	13.6479	5.82431	1.64074	3.02149	2.80684	1.46034	0.0462349	0.307426
Zm00001d007597	423.279	163.591	158.371	104.556	98.895	67.4063	1.46017	0.0202185	0.18922
Zm00001d038267	17.6327	5.53268	4.44298	3.95839	2.50063	3.57524	1.46017	0.0355296	0.262658
Zm00001d028975	1.85557	1.35213	1.45166	0.770842	0.316729	0.606667	1.4595	0.0147279	0.154444
Zm00001d043970	21.0212	12.6934	12.7864	10.8706	2.36276	3.68787	1.45843	0.0127708	0.140895
Zm00001d011228	41.2273	118.28	188.729	48.3055	26.5513	52.1741	1.45489	0.0281841	0.228562
Zm00001d013845	5.36178	2.73595	2.77614	1.72897	0.913431	1.32526	1.4545	0.0053024	0.0778648
Zm00001d054039	21.4336	24.5006	18.2162	6.31307	5.66607	11.4385	1.45386	0.00722982	0.0961516
Zm00001d044465	9.35362	6.95464	32.3803	10.6573	4.82157	2.29792	1.45359	0.0257622	0.217516
Zm00001d035015	22.8924	20.692	26.1582	8.46531	8.24067	8.82367	1.44987	0.00276124	0.0485427
Zm00001d032999	134.606	58.021	35.5983	33.1161	21.2339	29.2913	1.44817	0.0229994	0.203102
Zm00001d035367	48.7742	14.0246	10.203	16.3674	3.62119	6.77077	1.44789	0.0339153	0.256234
Zm00001d023292	14.8568	5.63796	6.79996	4.84301	2.78053	2.38568	1.44729	0.00728959	0.0967012
Zm00001d016364	8.67162	10.5184	3.14392	3.10662	1.63131	3.45618	1.44658	0.0269003	0.223792
Zm00001d040712	1.96727	0.886695	0.661232	0.603426	0.40804	0.278398	1.44639	0.042322	0.292654
Zm00001d025720	4.73637	2.22058	4.43461	1.62097	0.598802	1.96104	1.44611	0.0286968	0.231752
Zm00001d038136	13.3189	10.1102	18.8744	7.98972	4.23038	3.30584	1.4461	0.00472659	0.0716263
Zm00001d034633	4.02241	2.99758	5.24174	1.61788	1.5009	1.38222	1.44584	0.00386702	0.0614763
Zm00001d012036	30.3683	5.36118	9.45777	11.6152	3.06323	1.91392	1.4454	0.0446671	0.301326
Zm00001d016893	49.5215	16.7352	17.4459	22.451	4.52328	3.78409	1.4443	0.0321193	0.248575
Zm00001d050428	68.2817	17.8631	19.6679	25.5918	7.79012	5.51372	1.44383	0.0408532	0.287077
Zm00001d047710	1.46775	1.41738	1.7055	0.586158	0.902845	0.199117	1.44328	0.0299444	0.237317
Zm00001d034766	25.8038	6.18054	5.75781	7.51759	4.13458	2.2374	1.44218	0.0431605	0.295743
Zm00001d049092	3.76739	0.856234	3.87514	1.70325	0.720911	0.70638	1.44084	0.0252083	0.214393
Zm00001d010606	11.7092	4.30358	3.75087	4.70118	1.36579	1.21597	1.44025	0.0197829	0.186893
Zm00001d030561	13.424	5.45416	3.66676	3.68683	2.14548	2.47821	1.43979	0.0148005	0.15505
Zm00001d028056	174.256	136.343	112.017	43.2837	44.1457	68.4952	1.4385	0.0165601	0.16743
Zm00001d017374	17.6593	45.4451	33.1627	18.6903	5.12054	11.7089	1.43842	0.0121201	0.135788
Zm00001d009016	26.0822	12.8877	13.9103	10.5797	4.67515	4.25834	1.43828	0.00632652	0.0879315
Zm00001d032459	9.68476	46.5851	33.6977	8.65444	9.89273	14.6644	1.43772	0.0210768	0.193216
Zm00001d044464	18.0376	6.90243	6.49	6.7053	1.87013	3.04955	1.43491	0.0281602	0.228474
Zm00001d020357	7.14134	1.93966	3.00891	1.97848	1.87392	0.620055	1.43466	0.0218844	0.197837
Zm00001d007638	13.1339	5.56333	4.6735	2.93737	3.01533	2.69871	1.43369	0.0169274	0.169621
Zm00001d008396	7.08916	12.4286	10.8044	4.25762	4.49664	2.48077	1.43237	0.00610948	0.0860538
Zm00001d031928	8.44523	5.53874	9.10734	3.06461	3.21046	2.2847	1.43171	0.028305	0.229293
Zm00001d014659	14.5061	8.06902	7.18352	7.90245	1.68601	1.45002	1.43077	0.0492899	0.318057
Zm00001d036827	14.4261	4.05492	2.32668	4.55596	1.62163	1.54905	1.42921	0.0366576	0.267839
Zm00001d011904	38.3967	10.2607	14.9393	9.57786	6.3425	7.70999	1.42831	0.0134806	0.145954
Zm00001d037246	21.2615	16.8905	19.506	6.93902	5.5979	8.94681	1.42428	0.00575713	0.0823024
Zm00001d003007	7.21797	4.54236	3.67043	1.89475	1.81873	2.04004	1.42329	0.0294558	0.235164
Zm00001d027887	9.12241	5.52225	5.71436	2.87087	1.78146	2.94581	1.42195	0.0225315	0.201001
Zm00001d027366	138.687	40.6334	88.3142	19.2681	37.0676	43.5523	1.42188	0.0353138	0.261432
Zm00001d048359	31.5555	50.3625	80.7176	29.3647	19.0867	12.2964	1.42074	0.016016	0.163377
Zm00001d035773	12.0459	6.42239	5.0183	2.92382	2.74885	3.10054	1.42066	0.00755527	0.0986655
Zm00001d006856	3.24652	5.2924	3.72282	2.10596	1.16975	1.30671	1.41999	0.0169832	0.1698
Zm00001d040183	14.5914	13.9347	6.6902	3.74508	4.81827	4.60731	1.41892	0.0118531	0.133941
Zm00001d040202	22.3865	14.9336	8.15003	8.49178	5.11228	3.43171	1.41635	0.0102156	0.121733
Zm00001d018467	69.2006	17.4677	17.1656	26.2921	7.75838	4.86254	1.41595	0.0457877	0.306019
Zm00001d053991	20.1909	13.2704	36.1557	12.0894	4.27219	9.75162	1.41466	0.0231171	0.203712
Zm00001d023278	6.56789	2.76522	3.9819	3.38541	1.01901	0.594166	1.41346	0.0366138	0.267671
Zm00001d007090	8.20142	7.75681	7.46496	3.02149	2.39633	3.3755	1.41346	0.00551749	0.0797107
Zm00001d002325	90.177	63.776	61.321	30.9185	16.5813	33.4339	1.41136	0.0186056	0.179489
Zm00001d008628	5.67283	3.28046	3.23096	1.66767	1.15684	1.75904	1.41048	0.0189783	0.18177
Zm00001d025389	5.89758	7.28793	4.06742	2.1658	2.22667	2.09808	1.41043	0.0318652	0.247163
Zm00001d025340	7.91268	4.51547	4.28852	3.33268	1.51678	1.44318	1.40955	0.00688009	0.0931544
Zm00001d025400	23.9764	6.5552	11.212	8.45702	3.52022	3.73688	1.4095	0.0178447	0.17505
Zm00001d018961	4.8986	2.03793	4.8513	1.4468	1.65221	1.33961	1.40911	0.0156404	0.160561
Zm00001d024939	2.52131	3.96852	6.91179	2.45926	1.26723	1.32231	1.40839	0.0277315	0.22711
Zm00001d027472	7.48168	8.27013	35.3	7.75705	5.77191	5.70714	1.40815	0.0350223	0.260192
Zm00001d032229	102.56	40.0714	44.1452	40.1628	17.9397	12.3374	1.40685	0.022413	0.200541
Zm00001d024004	23.6639	18.444	15.619	11.5761	4.35702	5.85151	1.40593	0.00601915	0.0851117
Zm00001d037005	4.88438	16.4331	28.9917	7.01359	5.35232	6.62715	1.40535	0.022699	0.201637
Zm00001d020112	5.48988	2.82015	1.72427	1.4985	1.38896	0.909618	1.40198	0.027233	0.225193
Zm00001d029051	7.58841	25.6117	24.9175	6.9275	6.78593	8.30489	1.40027	0.0147978	0.15505
Zm00001d012142	15.916	6.52527	5.95928	4.31859	3.87299	2.57339	1.39957	0.0224025	0.200532
Zm00001d015929	83.9653	32.4272	33.4492	37.4306	10.6771	8.72236	1.39871	0.0348731	0.259873
Zm00001d044220	1.05313	0.712298	0.612587	0.358627	0.244267	0.299069	1.39862	0.0399148	0.282338
Zm00001d007094	10.1333	4.11457	3.96474	2.53828	3.14708	1.22796	1.39749	0.0303823	0.239732
Zm00001d002550	105.07	59.0913	71.7463	39.7642	28.9591	21.0691	1.39355	0.0124624	0.138734
Zm00001d045447	7.92762	6.78162	5.84258	2.77164	2.67802	2.37316	1.3935	0.0192753	0.183421
Zm00001d027573	106.259	38.1406	36.3878	12.575	29.8314	26.4454	1.39273	0.0385714	0.276398
Zm00001d048373	529.716	133.502	168.328	158.622	95.8142	62.6878	1.39075	0.0409502	0.287144
Zm00001d042998	113.941	84.669	71.5033	49.5229	31.1737	22.4035	1.38952	0.0110696	0.128119
Zm00001d033786	11.3711	10.7877	4.27838	3.89312	3.5688	2.63213	1.38906	0.00903228	0.111826
Zm00001d006520	390.832	91.4474	192.701	134.886	79.9985	42.915	1.3886	0.0375373	0.271472
Zm00001d045159	11.5497	4.28788	3.6231	2.85785	2.13308	2.44323	1.38832	0.0298164	0.236871
Zm00001d006293	3.99807	2.13465	0.888958	1.38571	0.72628	0.57529	1.38567	0.0326371	0.251277
Zm00001d013411	91.418	188.659	156.707	44.1201	71.178	51.9575	1.38487	0.0209963	0.193006
Zm00001d044212	17.308	6.17347	8.44166	4.35651	5.31455	2.5644	1.38353	0.0173931	0.172393
Zm00001d019457	26.1072	11.8456	18.7696	4.00825	6.39781	11.335	1.3835	0.0305017	0.240314
Zm00001d030516	5.12665	4.0416	6.08615	1.62139	1.74927	2.483	1.38181	0.0279482	0.227649
Zm00001d025024	12.775	7.02893	6.17203	2.04274	3.9548	3.97258	1.38149	0.0169912	0.1698
Zm00001d040383	17.7786	5.33001	6.00777	3.35869	4.72821	3.09537	1.38062	0.0208284	0.1921
Zm00001d006588	225.24	160.132	172.088	57.8455	89.5933	67.3483	1.37596	0.0179061	0.175406
Zm00001d035878	34.4423	9.85322	11.5484	9.98862	6.48231	5.06714	1.37451	0.0180461	0.176366
Zm00001d009705	4.75338	17.3376	23.7058	4.34044	5.4752	7.84919	1.37437	0.02994	0.237317
Zm00001d010799	13.2145	5.77803	20.0816	6.94065	3.40701	4.73073	1.37373	0.0146577	0.153946
Zm00001d048944	10.6557	2.57303	5.4578	3.42578	2.45992	1.33617	1.37155	0.0202802	0.189233
Zm00001d026154	328.55	718.482	541.664	166.922	176.669	271.26	1.36954	0.0274446	0.226297
Zm00001d018575	81.0122	34.6086	52.6175	30.4916	17.3784	17.2419	1.36952	0.0149027	0.155732
Zm00001d044815	14.4013	5.70929	7.59041	1.78263	3.99229	4.97315	1.36586	0.0444469	0.300656
Zm00001d011224	16.928	9.49551	6.6449	5.35588	3.66295	3.81415	1.3656	0.0289582	0.232965
Zm00001d032556	15.1778	9.16748	5.14418	3.5166	3.67564	4.26516	1.36392	0.0411891	0.287938
Zm00001d020441	17.9519	7.08974	3.92103	5.72388	3.10238	2.43782	1.36247	0.0248562	0.212519
Zm00001d052242	124.298	36.8738	41.6214	58.327	10.4492	10.1245	1.3619	0.0477484	0.312946
Zm00001d027353	100.824	98.0349	134.024	24.6229	41.5452	63.5716	1.35939	0.0315944	0.245782
Zm00001d046616	16.8124	4.30158	4.21718	3.0773	2.63812	4.17072	1.35743	0.0414502	0.289435
Zm00001d017118	134.949	136.084	129.946	64.402	30.3476	61.8183	1.35674	0.0180031	0.176109
Zm00001d044649	1.05077	0.95382	0.812318	0.393025	0.376564	0.330766	1.35614	0.030207	0.238708
Zm00001d040901	15.9805	8.5148	5.16173	3.78016	3.3915	4.41392	1.35604	0.030439	0.239999
Zm00001d011790	9.53915	6.65609	4.16182	2.47674	2.56866	2.91075	1.35539	0.0225548	0.201038
Zm00001d045544	27.7097	9.43436	13.2048	8.05262	7.36097	4.26841	1.35508	0.0135067	0.145954
Zm00001d049737	16.322	6.04252	5.25991	5.17825	3.10329	2.53173	1.35314	0.0238262	0.207512
Zm00001d039296	15.1263	5.88045	5.3404	4.83833	2.68526	2.80937	1.35039	0.0205454	0.190427
Zm00001d014642	18.8045	11.755	14.5266	6.6501	5.94695	5.10899	1.34844	0.00544429	0.0790741
Zm00001d013861	12.6352	3.59736	3.93117	3.73382	1.97351	2.2222	1.34646	0.0439868	0.298458
Zm00001d030020	63.6326	14.6079	23.6351	19.9583	12.064	8.04308	1.34638	0.0403185	0.284314
Zm00001d036489	59.3541	54.0112	35.4702	30.1511	13.1213	15.3087	1.34521	0.0161508	0.164592
Zm00001d024953	6.17053	2.37024	2.49565	1.79584	1.21962	1.33141	1.34422	0.0130009	0.142001
Zm00001d013827	9.73209	7.17666	4.56397	3.63214	2.07213	2.75338	1.34418	0.0126625	0.140217
Zm00001d029444	50.288	28.1389	25.3165	20.46	8.54348	11.8908	1.34305	0.0388992	0.277494
Zm00001d008386	2.91566	6.02641	3.44473	0.810791	1.74082	2.33506	1.34188	0.0343128	0.257751
Zm00001d051460	16.9504	8.84088	15.7815	8.98436	3.89289	3.53975	1.34045	0.0295535	0.235317
Zm00001d003847	9.74285	3.57835	3.21584	2.25255	2.15586	2.12681	1.33939	0.022307	0.199934
Zm00001d026369	19.3934	9.26875	10.4001	7.74498	3.76821	3.9237	1.33939	0.010753	0.126059
Zm00001d011561	47.37	57.6	46.9907	31.3517	13.5934	15.1173	1.33916	0.0112772	0.12974
Zm00001d030962	9.90625	3.66706	5.62246	2.31174	3.1273	2.149	1.33899	0.0289127	0.232689
Zm00001d018595	30.7682	11.0199	9.40429	9.71061	5.63921	4.89241	1.33856	0.0193525	0.183729
Zm00001d036557	12.6895	2.78134	3.78536	3.52653	2.04055	2.04936	1.33813	0.0412007	0.287938
Zm00001d018128	6.12534	3.60815	2.49654	1.64877	1.9187	1.27029	1.33802	0.0482973	0.314773
Zm00001d022518	12.1177	7.12619	4.49292	3.77183	2.46762	3.15494	1.33725	0.029406	0.234946
Zm00001d027322	23.6659	11.0704	4.94583	9.37544	1.60416	4.73332	1.33654	0.0497106	0.319908
Zm00001d046405	27.8652	6.65242	10.7712	6.12151	6.64048	5.17512	1.33621	0.0313966	0.244971
Zm00001d029502	11.9766	3.60583	6.62277	3.39768	4.04943	1.34784	1.33615	0.034229	0.257306
Zm00001d005831	3.02341	2.36719	1.21805	1.04741	0.701504	0.870122	1.33532	0.0210261	0.193006
Zm00001d034401	8.07532	1.75596	2.20004	2.11234	1.54837	1.1092	1.33476	0.0356847	0.263063
Zm00001d034832	4.06491	1.45531	1.42548	1.13267	0.811706	0.810806	1.33397	0.0436175	0.297686
Zm00001d012881	19.9394	5.81237	5.34706	7.65924	2.28521	2.40065	1.33292	0.0402997	0.284294
Zm00001d017512	4.57282	2.84567	3.32107	1.48803	1.41367	1.36263	1.33254	0.0181457	0.176681
Zm00001d010871	343.849	109.489	97.1549	131.671	43.5883	43.6295	1.33053	0.0496902	0.319875
Zm00001d014385	14.612	7.24189	6.21309	4.62112	3.18687	3.35318	1.33038	0.0137901	0.147862
Zm00001d020915	23.6877	31.9279	47.4773	19.7611	11.6712	9.59671	1.32923	0.00905195	0.111938
Zm00001d031854	7.3116	3.35789	3.55404	2.32783	1.26294	2.0737	1.32827	0.0227398	0.201829
Zm00001d018332	8.3283	8.16721	6.31724	5.06179	1.95554	2.0712	1.32772	0.0100512	0.120795
Zm00001d039514	13.6345	12.0192	7.41299	6.09341	5.06383	2.0297	1.32627	0.0130576	0.142411
Zm00001d004779	8.41063	4.87783	5.52631	2.69627	2.61585	2.19271	1.32597	0.012593	0.139595
Zm00001d007009	8.7858	5.40074	4.45575	2.36482	2.04069	3.03396	1.32531	0.0181305	0.176681
Zm00001d014865	22.5621	15.9921	15.8028	7.87695	8.13085	5.70067	1.32421	0.00632303	0.0879315
Zm00001d049061	579.537	799.524	1241	395.493	228.009	423.372	1.32351	0.0277245	0.22711
Zm00001d016705	62.2267	65.0384	126.563	46.1946	12.4124	42.8514	1.32296	0.0361132	0.265104
Zm00001d029886	33.2011	20.2973	7.38357	4.79506	8.58614	10.9574	1.32277	0.0454765	0.304625
Zm00001d048785	10.5197	16.0147	10.9715	3.96187	5.3937	5.64203	1.32239	0.013507	0.145954
Zm00001d013547	35.6758	12.102	8.83553	10.6326	5.09204	6.92821	1.32144	0.0414563	0.289435
Zm00001d023396	4.07302	4.15767	5.82951	2.45556	1.28588	1.90243	1.31686	0.0488175	0.316456
Zm00001d050716	13.6354	8.32139	3.78094	5.16835	3.30411	1.87808	1.31418	0.0220088	0.19867
Zm00001d048175	25.6755	9.48703	7.35334	7.23058	5.3117	4.55856	1.31393	0.0266091	0.222145
Zm00001d039415	49.8956	31.8974	8.12879	10.7129	11.7954	13.6855	1.31293	0.042547	0.293337
Zm00001d043432	31.6821	11.1814	11.28	8.65542	7.30755	5.8538	1.31135	0.0199976	0.188245
Zm00001d029410	38.6178	16.0189	48.688	11.2043	12.4331	18.0215	1.31049	0.0273006	0.225512
Zm00001d051458	24.7193	12.2929	9.62024	7.25809	6.18348	5.36323	1.31023	0.0179702	0.17587
Zm00001d025103	6.07963	2.70327	7.67776	2.33342	2.1072	2.20008	1.30962	0.023635	0.206454
Zm00001d038974	19.7045	9.58292	5.2456	3.17152	3.73655	7.03343	1.30859	0.0458701	0.306019
Zm00001d034733	68.2948	22.9079	22.091	13.06	12.7048	20.0522	1.30611	0.048243	0.314576
Zm00001d014074	12.0685	12.9209	24.5816	3.08257	6.7973	10.1755	1.30551	0.0376209	0.271702
Zm00001d017150	37.5379	17.0424	14.1435	10.2431	9.53089	8.03117	1.30546	0.0257535	0.217516
Zm00001d048603	16.683	17.947	20.3611	7.28452	7.26061	7.70575	1.30533	0.0129215	0.141738
Zm00001d019036	11.3255	6.77942	9.96729	4.10079	2.84743	4.41849	1.30433	0.0106465	0.125302
Zm00001d031159	11.325	17.2885	5.46362	8.55827	2.38626	2.86585	1.30305	0.0259112	0.218335
Zm00001d025323	77.6289	53.8132	64.578	30.7795	24.5692	24.1399	1.30218	0.0189459	0.181605
Zm00001d031619	25.3541	12.8608	9.04677	9.832	4.19224	5.1411	1.30217	0.0184491	0.178443
Zm00001d009987	41.7258	12.1182	9.71215	7.21539	9.0073	9.55146	1.30211	0.044157	0.299129
Zm00001d026337	49.3167	19.5632	24.4423	11.3314	17.0946	9.42349	1.30195	0.0360666	0.26491
Zm00001d040342	5.37653	2.54417	2.04339	1.38138	1.17343	1.48849	1.30121	0.0374865	0.271292
Zm00001d011334	25.7851	15.1294	19.926	14.5775	4.96762	5.14468	1.30111	0.0143945	0.151783
Zm00001d042909	110.406	229.508	177.588	76.5697	58.6701	74.9343	1.29998	0.0228857	0.20261
Zm00001d049661	23.7903	18.7978	13.5071	12.1483	4.89297	5.74927	1.29945	0.0120961	0.135675
Zm00001d020057	23.9508	38.7072	23.2538	14.0342	10.446	10.4393	1.29882	0.0173819	0.172393
Zm00001d012557	185.258	94.4919	81.031	75.5028	32.302	38.8378	1.29882	0.0280328	0.227998
Zm00001d031741	42.1411	20.9645	17.7386	20.633	5.53751	6.69578	1.29854	0.0266907	0.222546
Zm00001d019672	20.1968	31.9074	62.1913	29.0625	7.67335	9.7513	1.29787	0.0343318	0.257802
Zm00001d031013	169.381	143.886	57.1409	45.8491	37.5537	67.3505	1.29693	0.0473785	0.311495
Zm00001d015138	86.8937	38.7826	51.0029	32.0316	24.9279	14.9984	1.29591	0.0321619	0.248688
Zm00001d032659	12.7348	16.6644	6.90738	7.27095	3.32046	4.19786	1.29568	0.0264065	0.220958
Zm00001d017288	12.1838	19.1481	28.0823	9.70146	11.3984	3.10632	1.29543	0.0241027	0.208887
Zm00001d010585	6.50498	2.85895	2.39331	1.69492	1.85639	1.24263	1.29427	0.0305457	0.240569
Zm00001d053177	181.174	98.0107	123.813	82.5249	46.515	35.4076	1.29314	0.025741	0.217513
Zm00001d053975	6.0562	2.14108	2.41263	1.604	1.44363	1.28277	1.29284	0.0433543	0.296612
Zm00001d028260	54.6667	69.7014	86.8577	34.6727	23.8893	27.8417	1.28962	0.0180928	0.176681
Zm00001d043110	25.8702	11.775	5.98183	10.7909	2.985	4.10477	1.28683	0.0406431	0.286204
Zm00001d030171	8.30725	14.7757	21.2453	6.25092	5.86503	6.05424	1.28665	0.0153751	0.158927
Zm00001d021287	4.2161	2.22592	3.03516	1.15468	1.60858	1.12614	1.28491	0.0229414	0.20276
Zm00001d018155	45.6792	73.8303	57.1051	22.7804	22.158	27.638	1.28303	0.0232282	0.204433
Zm00001d053641	39.4795	30.4942	13.0287	12.0451	9.07033	13.0224	1.28178	0.0214997	0.195455
Zm00001d032384	10.8633	5.4374	6.91298	3.33575	2.3495	3.86234	1.28177	0.0329597	0.252367
Zm00001d038690	16.385	8.0552	14.2189	7.09682	3.2102	5.60167	1.281	0.0186178	0.179489
Zm00001d044628	25.9576	17.6946	8.59711	4.92574	4.96933	11.6088	1.28082	0.0438506	0.29821
Zm00001d038224	92.8206	72.5821	71.6578	25.3429	26.3452	45.9121	1.2803	0.0347688	0.259412
Zm00001d022599	16.648	3.40043	6.30416	4.55262	3.21927	3.07957	1.28006	0.0377078	0.272049
Zm00001d026677	17.5657	11.9221	8.52447	4.87682	5.72702	5.05173	1.27979	0.0130132	0.142001
Zm00001d041711	7.72716	6.02516	4.76105	2.51477	3.44564	1.68054	1.27674	0.013662	0.147016
Zm00001d018412	103.034	35.9116	47.1692	40.2843	26.1063	10.4663	1.27595	0.037517	0.271419
Zm00001d041308	33.2884	7.7671	12.9483	13.7429	5.16517	3.39903	1.27555	0.0452494	0.303554
Zm00001d019040	13.4047	7.11052	4.57951	3.42539	3.61623	3.34097	1.27322	0.0198755	0.187348
Zm00001d016469	216.19	93.8853	60.9826	70.9147	45.0115	37.6927	1.27229	0.0467414	0.308953
Zm00001d051053	43.4035	25.0214	18.2041	14.1503	10.7345	10.9825	1.27218	0.0148764	0.15572
Zm00001d011644	14.4847	16.4066	18.7723	10.6797	5.32475	4.5886	1.27003	0.0132918	0.144576
Zm00001d031908	52.4179	16.1505	41.2012	28.3137	9.91607	7.3157	1.2691	0.0331849	0.252994
Zm00001d022161	30.4488	19.1374	13.9532	12.3572	6.62951	7.38638	1.26859	0.0153015	0.1584
Zm00001d003157	1991.5	1227.01	894.97	653.327	422.855	631.53	1.2683	0.0388089	0.277322
Zm00001d020614	123.469	123.864	129.757	71.2141	38.1732	47.2024	1.26792	0.0219339	0.198199
Zm00001d029704	14.9284	14.2272	17.4677	6.56923	4.37632	8.41893	1.26764	0.0271286	0.2248
Zm00001d027624	102.248	163.436	204.763	64.5366	69.458	61.4276	1.26744	0.0293906	0.234919
Zm00001d032754	8.67946	5.57282	2.97679	3.91464	1.72365	1.52101	1.26696	0.0353059	0.261432
Zm00001d009726	12.8558	8.13872	5.13262	7.32318	1.83895	1.69761	1.26656	0.0333028	0.253601
Zm00001d050131	4.13638	2.35919	3.0344	1.31126	1.21437	1.43746	1.26584	0.0136303	0.146776
Zm00001d030500	30.6887	15.2396	14.6151	13.4289	5.32509	6.43666	1.26508	0.0181108	0.176681
Zm00001d005884	11.9879	4.57794	4.72886	3.98181	2.16067	2.72122	1.26451	0.0408584	0.287077
Zm00001d008376	14.2371	5.9856	4.79277	6.03068	2.36561	2.02511	1.26327	0.0349553	0.260155
Zm00001d048479	50.1971	22.9521	29.6427	24.9239	6.85751	11.0501	1.26298	0.024021	0.208437
Zm00001d043365	17.6513	59.9008	67.0963	18.1885	18.0463	24.0449	1.26281	0.0445434	0.301015
Zm00001d044274	2.57538	1.90921	1.70957	0.71527	1.02619	0.839949	1.26275	0.0270002	0.224267
Zm00001d028257	7.59602	4.59028	4.80937	2.65532	2.66737	1.76484	1.26181	0.0479719	0.313627
Zm00001d003434	22.4242	22.5941	25.4449	15.9406	9.18364	4.26403	1.26163	0.0154873	0.159549
Zm00001d049543	1699.29	1108.19	843.745	629.9	490.029	403.704	1.26087	0.0326482	0.251277
Zm00001d012590	58.2688	35.5698	36.6132	13.2953	15.4593	25.7184	1.25991	0.0252481	0.214645
Zm00001d048526	41.5344	19.0096	20.7217	11.745	11.0791	11.1267	1.25921	0.0181929	0.177045
Zm00001d030767	33.6387	22.6651	15.802	16.8515	4.96421	8.3368	1.25784	0.025031	0.213443
Zm00001d048532	26.4021	35.5623	40.3512	22.4585	9.38532	11.024	1.25506	0.0148792	0.15572
Zm00001d032239	41.5101	16.4163	8.32484	14.223	5.88079	7.66364	1.25455	0.0458503	0.306019
Zm00001d022269	28.3484	15.7817	13.0702	11.3797	6.21612	6.4295	1.25147	0.0165032	0.16737
Zm00001d041576	11.275	14.1772	9.24351	6.63799	3.71226	4.231	1.25064	0.0184309	0.178381
Zm00001d047833	8.23114	5.27348	4.07681	2.94655	1.74065	2.70542	1.24989	0.016674	0.168013
Zm00001d048115	2.15949	4.43264	9.7776	1.9562	2.52313	2.40603	1.24943	0.0436981	0.297695
Zm00001d039267	7.89228	4.25231	2.22939	1.79945	1.81303	2.43521	1.249	0.041602	0.289874
Zm00001d033594	44.6645	10.4464	14.8511	14.4594	8.87375	6.1214	1.24808	0.0421245	0.291696
Zm00001d012033	11.4095	5.7696	3.34765	5.20956	1.55018	1.88883	1.24697	0.0372424	0.270287
Zm00001d014951	63.0957	32.2008	25.0162	26.5115	12.1265	12.1666	1.24376	0.0233526	0.205098
Zm00001d053259	7.25056	3.51881	3.26907	2.06832	2.1208	1.73994	1.24351	0.0182974	0.177335
Zm00001d020500	50.6877	23.8175	15.0476	22.1056	8.15178	7.56786	1.24339	0.0404175	0.284837
Zm00001d019721	6.25083	5.59016	2.12318	1.4561	2.0416	2.40921	1.24125	0.0371673	0.270101
Zm00001d053967	72.57	46.4001	24.9865	18.0948	18.2856	24.5213	1.24108	0.040877	0.287101
Zm00001d042976	75.393	29.4051	37.6712	33.3285	14.9933	12.0296	1.23919	0.0246226	0.211118
Zm00001d045394	57.9069	18.6379	30.0064	19.1764	14.3437	11.6482	1.23816	0.025016	0.213443
Zm00001d025798	18.1177	37.1824	27.1187	15.4037	11.5368	7.99791	1.23816	0.0242825	0.209279
Zm00001d039338	60.7905	22.4106	14.3694	17.141	8.21098	16.0713	1.236	0.0498054	0.32042
Zm00001d001908	36.9024	38.7745	51.8868	19.3433	11.3795	23.441	1.23582	0.0306114	0.240834
Zm00001d027544	7.84588	3.40357	4.45217	2.58322	1.95514	2.13692	1.23401	0.0340022	0.256668
Zm00001d009617	4.87282	9.90058	2.16851	2.35883	2.53075	2.3169	1.23323	0.0373079	0.270466
Zm00001d009763	70.8182	25.6609	34.7551	23.7781	16.9072	15.1888	1.23189	0.0336117	0.25449
Zm00001d003935	2.54486	1.88324	2.17088	1.61134	0.817068	0.381264	1.23184	0.0439704	0.298444
Zm00001d002415	40.1866	100.284	85.9345	38.0931	23.182	35.1993	1.23069	0.0261937	0.219931
Zm00001d034069	23.1676	31.2368	36.2403	11.5877	16.1269	10.9565	1.22897	0.0166705	0.168013
Zm00001d012101	38.5467	61.0682	26.1646	17.2029	12.6959	23.7722	1.22868	0.0418811	0.290852
Zm00001d015279	215.763	108.025	100.55	54.3427	58.7558	68.1751	1.22705	0.0463487	0.307426
Zm00001d047463	79.8537	29.7898	26.5332	35.0912	13.7703	9.31497	1.22697	0.0463098	0.307426
Zm00001d031439	11.6095	7.12837	6.83142	4.24338	3.18752	3.49973	1.22603	0.0335544	0.254312
Zm00001d048463	21.6075	10.9335	15.7159	7.16702	6.51746	6.95431	1.22538	0.0163481	0.166199
Zm00001d040583	13.4234	6.37398	5.497	5.10972	2.85887	2.85915	1.22408	0.0323069	0.249476
Zm00001d046492	125.717	61.912	102.465	49.074	29.2314	45.9003	1.22379	0.0355771	0.262824
Zm00001d002446	8.79606	6.06959	12.4139	5.47772	3.66647	2.5421	1.223	0.0175852	0.173502
Zm00001d014316	9.12361	4.8157	8.04645	3.47893	3.66768	2.27431	1.22263	0.0267786	0.223
Zm00001d023510	42.0907	41.8898	37.2312	17.4125	18.253	16.2868	1.22227	0.0217501	0.197048
Zm00001d008189	91.1735	42.311	52.0641	30.9119	26.2008	22.4417	1.22178	0.0357694	0.263503
Zm00001d041991	18.7116	11.5305	11.536	6.1471	5.67417	6.11815	1.21961	0.0149021	0.155732
Zm00001d039729	10.7885	9.04281	3.40486	3.66364	3.39849	2.9183	1.2192	0.0281039	0.228105
Zm00001d031958	6.31271	10.5141	10.1962	6.24333	3.03024	2.33537	1.21895	0.0235862	0.206114
Zm00001d017467	48.9154	29.8871	58.8006	24.9358	20.2273	13.9619	1.21867	0.0201699	0.189126
Zm00001d004193	4.51673	1.41084	2.84965	1.92352	0.976087	0.872437	1.21842	0.0335639	0.254312
Zm00001d007208	14.7925	11.3201	16.5169	10.1928	4.09349	4.04857	1.21726	0.0174787	0.172753
Zm00001d006853	20.2897	24.3957	21.5275	9.16765	9.97972	9.33506	1.21704	0.0131321	0.143075
Zm00001d003162	255.178	158.341	109.018	127.706	45.0673	52.3092	1.21508	0.0468067	0.309085
Zm00001d006377	27.5934	10.0521	17.4554	10.2743	7.54652	5.93149	1.21401	0.0222454	0.199619
Zm00001d020170	510.639	272.783	307.315	247.301	112.231	110.725	1.21378	0.042838	0.294381
Zm00001d004739	11.5582	7.3059	6.86889	3.67397	4.11341	3.30995	1.21341	0.0152766	0.15822
Zm00001d037852	5.40234	9.91778	12.9367	3.02693	4.9361	4.22602	1.21301	0.0303012	0.239182
Zm00001d044016	97.1314	78.7163	118.518	41.803	42.7529	42.456	1.21265	0.0330305	0.252367
Zm00001d017364	84.7529	30.05	38.1808	32.2085	23.0006	10.8124	1.21237	0.0350418	0.260245
Zm00001d018986	61.6942	27.5093	27.6767	23.9188	13.6692	12.871	1.21185	0.028193	0.228562
Zm00001d046554	25.1678	15.2741	14.3447	11.5829	5.89847	6.19038	1.21066	0.0176062	0.173502
Zm00001d026501	13.1034	4.21663	7.48238	6.74082	2.19593	1.78289	1.21022	0.0414909	0.289484
Zm00001d039606	3.6698	3.6903	4.22533	1.52968	1.80824	1.6696	1.21014	0.0481911	0.314374
Zm00001d020901	12.5167	7.41818	5.66656	2.74563	3.71169	4.61687	1.20902	0.0382138	0.27466
Zm00001d051545	37.8398	18.3846	15.9441	16.7903	6.17151	8.26417	1.20862	0.0452798	0.303574
Zm00001d033634	28.5369	10.2842	14.0215	10.4088	7.1819	5.32413	1.20542	0.0410433	0.287556
Zm00001d011174	16.2742	10.0124	5.57777	4.39351	4.38205	5.04912	1.2047	0.0304381	0.239999
Zm00001d047955	358.738	397.054	391.445	175.356	140.827	181.604	1.20456	0.0365853	0.267633
Zm00001d050393	94.2938	49.0338	45.9456	34.7963	24.4797	22.89	1.20386	0.0197916	0.186893
Zm00001d046628	19.5879	8.04934	11.4448	5.81857	5.99292	5.18396	1.20136	0.0223938	0.200532
Zm00001d047522	69.633	82.4512	66.533	24.4123	35.3781	35.3181	1.20076	0.0396082	0.281082
Zm00001d018525	24.9615	10.9597	13.837	12.2453	4.95076	4.45721	1.20035	0.0270148	0.2243
Zm00001d008017	125.185	130.93	132.867	83.9338	31.2001	54.6997	1.19558	0.0302868	0.239182
Zm00001d034189	26.0792	17.9957	27.0031	10.6361	10.2559	10.1466	1.19534	0.015627	0.160502
Zm00001d020374	7.53606	2.29718	2.80456	1.85642	2.09582	1.56683	1.19525	0.0411614	0.287938
Zm00001d036301	4.89938	4.38739	2.64081	1.7239	1.92077	1.5644	1.1952	0.0181286	0.176681
Zm00001d010719	4.27542	1.43344	1.44319	1.63608	0.703408	0.787396	1.19363	0.0458441	0.306019
Zm00001d008789	9.90308	6.34062	4.41306	3.45398	2.88889	2.68905	1.19351	0.0221965	0.199454
Zm00001d039732	52.0479	56.5589	27.5302	17.5843	21.9074	20.041	1.19331	0.0314765	0.245234
Zm00001d039903	19.6689	13.2695	8.07891	8.53493	5.14476	4.26661	1.19255	0.0246042	0.211118
Zm00001d014324	53.8562	44.2596	50.2249	37.5658	16.2515	11.0992	1.19226	0.0378813	0.273013
Zm00001d002416	262.169	207.102	217.959	118.545	88.3799	94.0939	1.19094	0.0337119	0.25496
Zm00001d011222	4.68774	2.74069	2.80163	1.37165	1.60707	1.50338	1.19057	0.0255995	0.216754
Zm00001d053181	17.1605	65.9147	36.9424	16.7037	19.2925	16.6177	1.18973	0.0366817	0.267871
Zm00001d035815	28.0154	18.354	16.1154	9.70887	8.05275	9.65094	1.18867	0.0224461	0.200752
Zm00001d044422	12.9508	48.6908	33.5784	16.2271	12.8867	12.7455	1.18572	0.0330072	0.252367
Zm00001d043248	14.1806	21.7559	24.444	10.0077	7.53015	9.03484	1.18414	0.0177751	0.174612
Zm00001d018639	60.959	33.4997	33.1075	31.3376	13.0024	11.8786	1.18213	0.0468644	0.309181
Zm00001d006835	5.95075	6.35525	4.04367	1.73177	2.6302	2.84481	1.18184	0.0318779	0.247163
Zm00001d033040	33.3001	24.1856	12.1135	13.6244	7.58208	9.50713	1.18019	0.0277749	0.227189
Zm00001d003404	25.2181	11.0864	14.3427	12.6137	4.84135	4.90907	1.1793	0.0330736	0.252513
Zm00001d045836	26.0622	14.617	14.6838	6.87959	7.70003	9.87705	1.1787	0.0274496	0.226297
Zm00001d037536	10.8399	8.11737	9.19747	4.96966	3.6027	3.88127	1.17681	0.0286034	0.231175
Zm00001d038133	21.5064	11.7495	8.9161	11.4664	2.81866	4.37327	1.17646	0.0428524	0.294381
Zm00001d004591	23.2312	7.63415	15.1453	8.39065	4.79762	7.16858	1.17645	0.0350846	0.260378
Zm00001d048794	35.1741	14.5264	13.0746	10.0721	8.72245	8.99195	1.17581	0.0331053	0.252618
Zm00001d052803	49.3417	15.3797	15.5816	15.8638	8.75874	10.9711	1.17383	0.0468075	0.309085
Zm00001d006708	45.7218	36.6315	21.4473	16.3983	11.2607	18.3539	1.1737	0.0274333	0.226297
Zm00001d001959	39.0298	32.2514	23.2855	16.0323	12.3723	13.6067	1.17056	0.0223354	0.200102
Zm00001d041912	8.68626	5.54871	10.5228	5.18602	2.49032	3.32369	1.17037	0.0221105	0.198937
Zm00001d043183	43.692	18.421	14.8867	15.1338	8.23001	10.8532	1.17014	0.0381517	0.274308
Zm00001d045044	31.6636	23.2968	26.0274	17.662	10.4789	7.86015	1.16967	0.0169489	0.169708
Zm00001d023320	6.34807	6.35512	11.6894	5.74617	2.36798	2.73823	1.16843	0.0298353	0.236931
Zm00001d036950	127.179	161.556	221.357	69.4471	79.5987	77.9535	1.16807	0.0346294	0.25874
Zm00001d040155	10.2146	4.59321	3.54587	3.72206	2.33083	2.12199	1.1668	0.0398994	0.282325
Zm00001d026127	5.40642	2.71538	2.92575	2.25889	1.7004	0.965446	1.16561	0.0466723	0.30885
Zm00001d002129	55.931	36.8455	23.9706	25.248	12.5064	14.316	1.16485	0.0490045	0.317018
Zm00001d013290	17.4514	12.4862	12.656	5.25066	6.85627	6.90901	1.16343	0.0228652	0.202513
Zm00001d038118	7.81291	4.31291	3.75153	2.33824	2.70123	2.05523	1.16216	0.0406989	0.286339
Zm00001d036274	69.9411	29.4999	35.0245	22.7444	17.2928	20.0609	1.16184	0.0290723	0.233615
Zm00001d006214	9.45297	7.48835	8.13577	2.62647	3.53553	5.06185	1.1598	0.0321689	0.248688
Zm00001d048540	15.6536	7.48997	6.5364	6.49885	4.15381	2.65322	1.15743	0.0461696	0.307426
Zm00001d035974	40.944	15.7495	14.6653	10.665	12.155	9.17734	1.15714	0.0401441	0.283387
Zm00001d006889	17.8477	10.2061	9.10732	7.45331	4.17034	5.04126	1.15698	0.0241343	0.209074
Zm00001d011891	29.2066	10.3956	11.5852	7.76283	9.17156	6.03731	1.15593	0.0423849	0.292747
Zm00001d021351	28.1145	17.0092	18.9046	13.4967	8.7738	6.47323	1.15546	0.0372445	0.270287
Zm00001d048731	17.5298	17.9337	9.29291	6.95686	5.24122	7.91994	1.15361	0.0291432	0.234094
ZemaCp029	42.2485	52.3766	33.4953	24.3176	14.9387	18.337	1.15353	0.0287685	0.231889
Zm00001d048823	4.2109	2.70874	1.54484	1.26773	1.30667	1.23305	1.15259	0.04709	0.310377
Zm00001d012812	14.3519	8.46487	13.13	6.90998	5.08644	4.17721	1.15221	0.0199871	0.188231
Zm00001d019397	6.47585	4.87621	5.72777	2.5605	2.49255	2.63384	1.15182	0.0197901	0.186893
Zm00001d033218	9.09795	3.76203	4.14925	2.85203	2.61582	2.20443	1.14859	0.0315481	0.245604
Zm00001d002836	7.94587	6.02595	4.92605	3.33484	2.31562	2.88032	1.14747	0.0216513	0.196492
Zm00001d006866	25.6156	13.8289	16.2098	13.683	7.35884	4.1084	1.14592	0.0309077	0.242419
Zm00001d043707	22.2439	8.37233	13.7971	10.094	6.50766	3.4691	1.14589	0.0382962	0.274917
Zm00001d002063	16.4648	6.99022	12.9451	7.46588	4.00357	4.9802	1.14589	0.0371557	0.270101
Zm00001d030868	21.9952	10.2717	8.38151	9.5004	4.19981	4.6731	1.14559	0.0424474	0.293038
Zm00001d014876	5.72826	5.74018	3.95117	3.36091	1.82105	1.78836	1.14547	0.0200611	0.188589
Zm00001d005170	16.0092	6.25418	8.0973	6.59216	4.62801	2.50869	1.14499	0.0379406	0.273165
Zm00001d031860	41.6599	13.985	16.3781	12.6757	10.5815	9.31889	1.14464	0.044454	0.300656
Zm00001d019573	9.32685	9.29775	3.74636	4.92343	2.19363	3.00239	1.1445	0.0403297	0.284314
Zm00001d044267	18.0521	5.57738	7.97665	6.66316	4.29997	3.33626	1.14425	0.045938	0.306346
Zm00001d043450	20.9144	14.8572	34.8116	12.2217	10.5915	9.15117	1.14286	0.0330107	0.252367
Zm00001d013262	3.32987	2.26949	2.09656	1.36966	0.854373	1.26158	1.14268	0.0386391	0.276674
Zm00001d020519	36.9042	40.2098	31.2947	24.2743	10.482	14.3824	1.14155	0.0220837	0.198869
Zm00001d045373	44.2904	12.9569	19.9875	15.8912	10.8834	8.29744	1.13893	0.0451146	0.303071
Zm00001d005393	3.16402	2.46853	1.68751	0.925112	0.963512	1.4383	1.13767	0.0420323	0.291522
Zm00001d005848	33.15	23.962	25.7637	15.7763	9.21077	12.7838	1.13368	0.0224735	0.200825
Zm00001d018838	45.9395	14.9715	23.9115	14.9006	12.6151	11.2746	1.12875	0.0419128	0.290879
Zm00001d013173	15.9506	16.3823	14.2229	4.46094	8.95544	7.88659	1.12791	0.0438974	0.298226
Zm00001d022505	36.6758	26.1308	38.6835	16.7434	15.0909	14.6107	1.12774	0.0269148	0.223824
Zm00001d011362	17.3584	5.36748	10.5538	5.04076	6.03853	4.18834	1.12416	0.0478294	0.313158
Zm00001d004930	9.36997	7.43202	5.41155	4.72249	3.49451	1.97789	1.12359	0.034421	0.25801
Zm00001d028804	19.8006	9.2199	10.5969	7.23699	5.05337	5.89895	1.12304	0.0429133	0.294702
Zm00001d051387	4.07159	7.06448	12.5492	5.00115	2.44315	3.46461	1.11848	0.048917	0.316773
Zm00001d018364	78.6889	54.9137	64.2014	44.967	17.4611	28.7356	1.11754	0.0437181	0.297695
Zm00001d012515	23.5799	20.5202	15.6591	11.0741	9.79262	6.70353	1.11605	0.0220144	0.19867
Zm00001d028570	69.0225	39.0584	46.9526	27.9169	21.6627	21.966	1.11565	0.0491082	0.317297
Zm00001d023887	55.4502	31.0529	40.8663	24.0608	14.2425	20.538	1.11412	0.0280521	0.227998
Zm00001d031946	23.1585	12.0589	27.3288	12.1881	7.93636	8.81721	1.11178	0.0316602	0.246041
Zm00001d007069	16.9551	9.4652	12.1444	5.4635	6.57927	5.83403	1.10919	0.0434576	0.296885
Zm00001d010493	32.3509	17.6876	19.9641	15.7097	7.46162	9.2814	1.10907	0.0328699	0.252151
Zm00001d020711	24.4634	12.315	8.77993	7.78516	5.85206	7.49809	1.10806	0.0462699	0.307426
Zm00001d051839	6.06784	3.20304	2.77864	2.13148	1.60809	1.86057	1.10544	0.034969	0.260165
Zm00001d027369	14.6842	7.84239	8.45883	6.37329	4.60537	3.43328	1.10433	0.0289754	0.232996
Zm00001d048521	5.15778	6.90965	10.5485	5.98599	2.14261	2.39908	1.10315	0.0423829	0.292747
Zm00001d042720	2.69508	1.41601	1.27122	0.835499	0.776777	0.894007	1.10268	0.0475567	0.312079
Zm00001d018360	12.8011	6.81818	7.81681	5.49605	3.62555	3.66277	1.10169	0.0344002	0.25801
Zm00001d042853	23.0528	14.3108	33.4875	15.4527	6.64514	10.9614	1.09974	0.0415819	0.28983
Zm00001d011363	14.8724	11.8932	14.814	7.38245	5.9757	6.07616	1.09727	0.0226553	0.201637
Zm00001d034343	27.2537	15.653	17.242	9.75582	7.45483	10.9035	1.09724	0.0356459	0.262994
Zm00001d048512	3.13401	2.45747	2.18624	1.38386	1.04069	1.21744	1.09462	0.0393115	0.279675
Zm00001d045479	33.3686	25.0699	24.4115	13.8119	12.3489	12.6788	1.09297	0.0369234	0.269074
Zm00001d003071	28.5292	13.245	11.3944	10.5484	7.84334	6.57006	1.09085	0.0466816	0.30885
Zm00001d051565	3.11221	2.19051	1.92852	1.21863	1.16155	1.02918	1.08474	0.0292586	0.234654
Zm00001d030103	51.0733	34.5484	28.3784	21.5872	12.8494	19.4854	1.08009	0.0354081	0.261945
Zm00001d051323	13.4257	14.6658	27.2834	10.3235	7.01421	8.92152	1.07641	0.0376041	0.271674
Zm00001d033334	5.57657	2.87468	3.1278	2.06845	2.03546	1.40103	1.07272	0.043062	0.295347
Zm00001d033554	41.3986	31.359	32.621	20.1896	17.698	12.4819	1.06496	0.0276561	0.227051
Zm00001d025557	60.5314	52.2078	54.0361	28.8184	27.3141	24.0311	1.05689	0.0277947	0.227189
Zm00001d044606	27.3346	10.8722	17.6205	12.8249	7.74302	6.30105	1.05503	0.0490826	0.31723
Zm00001d052018	8.25046	12.0166	19.9726	9.1139	5.47648	4.85022	1.04955	0.04457	0.301015
Zm00001d030471	15.7619	9.23705	10.3816	7.47101	5.68753	3.93551	1.04946	0.0355072	0.262586
Zm00001d018282	23.1121	9.47695	17.6431	12.7007	6.43293	5.21154	1.04498	0.0499715	0.321033
Zm00001d026331	10.7377	6.56142	6.5383	3.9564	3.73497	3.8705	1.04385	0.039039	0.278397
Zm00001d026704	44.9831	20.7014	24.315	19.0141	13.647	11.0983	1.04032	0.045085	0.302969
Zm00001d008455	27.5919	16.1656	37.5448	17.6904	12.3229	9.75452	1.0317	0.0456897	0.305662
Zm00001d044503	10.6778	5.27732	5.3685	4.20969	2.96014	3.28067	1.02888	0.0489976	0.317018
Zm00001d028055	36.4197	26.9584	26.7429	18.2575	12.7478	13.1662	1.02875	0.0335591	0.254312
Zm00001d047309	27.7362	30.9829	37.1639	18.8933	14.229	13.9507	1.02638	0.0401233	0.283387
Zm00001d002853	9.07004	5.90027	7.45924	3.84454	3.90082	3.29514	1.0226	0.0434228	0.296744
Zm00001d005507	2.1685	2.73999	2.57744	1.43538	1.23395	1.01855	1.02139	0.0373532	0.270539
Zm00001d049134	33.0186	23.4588	25.3494	13.0868	13.3718	13.9088	1.01938	0.0416985	0.289912
Zm00001d013201	3.595	3.96333	4.12749	2.12496	2.07509	1.58132	1.01528	0.0374654	0.271233
Zm00001d020943	2.60918	1.54336	1.4396	4.37732	3.758	3.05071	-1.00023	0.0192335	0.183421
Zm00001d027041	6.89062	5.24179	6.45042	17.1336	10.3002	9.74973	-1.00069	0.0433944	0.296646
Zm00001d042585	17.5054	10.7406	9.88575	17.5068	30.1916	28.6198	-1.00103	0.0287803	0.231889
Zm00001d037803	1.99302	2.44025	2.1996	4.99699	4.06696	4.22232	-1.00223	0.0326933	0.251532
Zm00001d012301	7.06757	6.95488	8.88846	12.0458	16.3206	17.5739	-1.00373	0.0327363	0.251587
Zm00001d006951	8.75528	16.179	15.0755	20.1588	27.866	32.2213	-1.00408	0.0409304	0.287101
Zm00001d052565	12.3161	9.92826	19.003	28.6797	29.2483	25.2037	-1.0111	0.027127	0.2248
Zm00001d047456	5.52014	11.1582	7.81814	16.5738	19.0003	13.849	-1.01262	0.0445654	0.301015
Zm00001d007173	2.82632	0.994493	1.65352	5.9401	2.96059	2.14803	-1.01312	0.0443299	0.300107
Zm00001d051889	1.95476	1.33747	1.91569	4.2254	3.56303	2.72388	-1.0133	0.034067	0.256918
Zm00001d029654	20.1276	17.5286	15.7417	40.5754	41.9975	25.2221	-1.01344	0.0381465	0.274308
Zm00001d024373	5.82221	7.62471	7.01951	11.7985	16.794	12.7511	-1.01441	0.0349836	0.260181
Zm00001d020643	2.81769	2.70492	4.3646	8.41126	6.40462	5.15884	-1.01454	0.0324536	0.250239
Zm00001d038650	23.0584	13.1638	24.7068	35.9206	54.4481	32.7672	-1.01505	0.0388638	0.27746
Zm00001d043878	9.94566	6.01526	11.2415	17.9153	17.7639	19.3088	-1.01538	0.021582	0.196033
Zm00001d010825	3.68813	5.32304	5.60524	10.8273	10.3534	8.39547	-1.01684	0.0345543	0.258469
Zm00001d041495	5.70167	2.82342	3.13318	6.78107	9.42949	7.39165	-1.01757	0.0229137	0.202731
Zm00001d012015	8.29283	15.345	18.7195	33.9701	26.2609	25.6353	-1.01948	0.0423403	0.292684
Zm00001d003103	2.85621	2.39536	2.81728	4.43392	6.49571	5.44254	-1.02081	0.0478672	0.313235
Zm00001d034447	9.82764	9.20136	11.0664	20.1828	24.204	16.7277	-1.02197	0.0218548	0.197655
Zm00001d035763	0.937048	0.743111	0.780234	1.78088	1.4224	1.79837	-1.02352	0.0358579	0.263969
Zm00001d001399	18.5968	12.1559	34.3079	41.6427	46.8784	43.9098	-1.02538	0.0359215	0.264345
Zm00001d038377	2.8858	2.92888	3.87808	7.42953	5.60644	6.69645	-1.02559	0.0450114	0.302863
Zm00001d031740	9.75215	6.76337	8.45348	9.40278	18.2849	23.17	-1.02633	0.0260869	0.219463
Zm00001d023481	2.02447	1.05493	0.993988	2.14847	2.61154	3.53739	-1.02643	0.0440957	0.298811
Zm00001d048954	17.7755	13.3195	19.2725	41.5245	41.6375	19.4992	-1.02733	0.0316486	0.246041
Zm00001d036624	2.48311	1.12622	1.17899	3.1199	3.7071	2.93333	-1.02741	0.041675	0.289912
Zm00001d038292	2.73802	2.31978	2.7242	5.70836	5.33899	4.83291	-1.02902	0.0160052	0.163347
Zm00001d013392	7.18969	12.6899	15.3862	24.1026	25.7482	22.1456	-1.02965	0.0371624	0.270101
Zm00001d052753	3.96536	5.1192	6.63752	11.8932	10.7451	9.46228	-1.02981	0.0329428	0.252367
Zm00001d022340	4.92422	4.56219	3.92605	11.7474	9.541	6.11842	-1.03096	0.0271035	0.22477
Zm00001d038600	3.95281	2.76852	3.09666	4.68343	7.54477	7.85089	-1.03219	0.0373566	0.270539
Zm00001d037625	12.0482	19.4431	13.1709	21.8187	35.4453	34.1448	-1.03328	0.0418653	0.290838
Zm00001d029462	2.26135	1.63181	2.88696	6.0344	4.54037	3.32366	-1.03554	0.0249001	0.212808
Zm00001d035309	9.08601	5.83936	8.19378	19.1046	12.8576	15.4698	-1.03677	0.0287355	0.231886
Zm00001d030231	2.20441	1.26455	1.05559	3.1624	3.12466	3.0161	-1.03995	0.031976	0.24774
Zm00001d044036	4.86146	2.45939	1.93961	7.15354	5.8147	6.10855	-1.04266	0.024612	0.211118
Zm00001d045519	2.48626	3.276	3.02078	2.80094	6.5365	8.7724	-1.04398	0.0397674	0.281771
Zm00001d017755	0.867647	0.772134	0.666226	2.22243	1.23882	1.29498	-1.04442	0.0481595	0.314363
Zm00001d049364	17.4383	35.1056	22.1806	49.301	45.5786	59.3553	-1.04548	0.0337223	0.25496
Zm00001d007507	5.93256	12.6292	6.24169	18.4071	15.7281	17.0817	-1.04608	0.0436845	0.297695
Zm00001d020004	8.60481	11.4675	5.57695	9.26902	15.0427	28.6638	-1.04641	0.0420611	0.291522
Zm00001d011851	1.60923	1.46921	1.7546	3.92135	3.09952	2.96338	-1.04672	0.017651	0.173673
Zm00001d019079	2.61543	5.03916	5.88494	9.21807	10.7864	8.01871	-1.04944	0.0417788	0.290333
Zm00001d009330	2.5055	4.54038	4.98773	9.38769	10.137	5.40788	-1.05096	0.0394262	0.280279
Zm00001d046898	7.88658	8.41189	7.66866	17.5491	18.7528	13.3931	-1.05204	0.0181083	0.176681
Zm00001d017836	10.7677	5.7363	4.6086	10.4771	16.2678	17.0706	-1.05334	0.0182437	0.177305
Zm00001d047020	8.88881	6.48341	10.5946	12.0052	20.8565	21.1321	-1.05612	0.0394382	0.280279
Zm00001d009715	3.4843	3.84123	7.37098	11.2805	8.80959	10.5015	-1.05766	0.0305858	0.240794
Zm00001d043703	5.68253	3.39477	2.85049	3.89644	12.0408	8.90438	-1.05843	0.0270403	0.224334
Zm00001d030527	2.23706	3.3564	5.28467	8.92853	7.22517	6.52921	-1.06018	0.0382426	0.274773
Zm00001d044622	8.43231	15.4769	15.796	26.499	23.6113	32.8864	-1.06373	0.0427532	0.294374
Zm00001d012159	3.10204	1.05645	1.88058	2.73057	4.99895	4.89571	-1.06391	0.0396998	0.281479
Zm00001d038460	10.5272	3.85285	10.3705	16.4439	22.3168	13.0791	-1.0666	0.0317253	0.246435
Zm00001d047805	0.485219	0.491115	0.666214	1.30679	0.991488	1.14987	-1.06989	0.0379169	0.273087
Zm00001d031727	35.4514	27.246	22.3809	42.3595	31.309	105.108	-1.0713	0.044668	0.301326
Zm00001d039620	4.13149	3.89681	3.95922	10.1645	8.91556	6.17473	-1.07502	0.0344117	0.25801
Zm00001d027706	1.41786	0.976766	0.943624	2.32843	2.29261	2.43992	-1.08077	0.0244639	0.210373
Zm00001d051082	22.6896	17.7609	14.5401	38.5603	38.149	39.641	-1.08122	0.0113627	0.130438
Zm00001d053452	16.5199	16.8661	30.7333	50.8002	51.9201	32.9623	-1.08141	0.0450303	0.302892
Zm00001d022032	95.099	72.8913	89.5143	191.098	223.948	130.727	-1.0837	0.0323908	0.249846
Zm00001d007851	2.55927	1.29312	1.38766	4.45234	4.08312	2.57341	-1.08406	0.0278793	0.227276
Zm00001d011688	14.004	7.78229	18.6143	39.0332	25.2716	21.4343	-1.08557	0.036064	0.26491
Zm00001d012936	4.52161	3.43159	5.77844	10.8044	8.36981	9.98909	-1.08665	0.0390916	0.278677
Zm00001d005969	10.1965	11.4786	10.7365	21.8398	23.3936	23.803	-1.09085	0.0245672	0.210908
Zm00001d043684	7.2473	7.66	6.86759	17.8959	16.2037	12.3622	-1.09338	0.0135587	0.146279
Zm00001d029601	26.7022	22.6094	15.5255	36.0401	38.686	63.7148	-1.09438	0.0202854	0.189233
Zm00001d014794	4.09814	4.08068	8.85661	12.7222	12.8382	10.8515	-1.09587	0.0284378	0.23028
Zm00001d021215	0.732553	0.76726	1.04007	1.85457	1.97063	1.61072	-1.09776	0.0383151	0.274917
Zm00001d048563	2.85629	4.77104	3.78996	11.9077	5.46599	7.10065	-1.10005	0.0416966	0.289912
Zm00001d035297	5.61931	5.7968	5.82508	10.1197	14.1399	12.7361	-1.1015	0.0161689	0.164686
Zm00001d017761	61.317	88.5636	111.593	211.26	144.396	206.458	-1.1042	0.0437653	0.297919
Zm00001d012092	3.82876	2.47407	2.77081	7.13717	7.05981	5.31712	-1.10476	0.0327758	0.251613
Zm00001d038964	2.34213	2.80473	2.02072	3.5149	5.9419	5.98616	-1.10739	0.0330478	0.252408
Zm00001d024523	12.7185	8.11795	11.8205	28.0855	27.0287	15.2696	-1.10785	0.0292899	0.234654
Zm00001d013842	7.53645	9.11369	8.21813	8.17039	21.7453	23.7329	-1.10924	0.0285281	0.23074
Zm00001d048789	24.2189	15.7705	38.1317	94.7606	33.8259	40.1128	-1.11067	0.0367209	0.267955
Zm00001d017717	20.0329	13.3299	11.4627	21.5553	38.7646	36.7366	-1.11451	0.0129004	0.141696
Zm00001d010969	6.71111	4.21376	8.07338	10.4609	16.8301	13.8646	-1.11522	0.0165561	0.16743
Zm00001d051546	7.40958	5.31096	4.37297	4.29812	14.3299	18.4266	-1.1162	0.038131	0.274308
Zm00001d042820	1.92754	1.69419	1.26971	3.98042	3.48001	3.15247	-1.11749	0.0342243	0.257306
Zm00001d022176	0.784752	0.68176	0.48188	1.30252	1.67704	1.24841	-1.11768	0.0367431	0.267955
Zm00001d020932	7.38477	9.97213	17.3587	34.5542	25.2881	15.5151	-1.11816	0.0334708	0.254065
Zm00001d038557	7.37954	6.85654	1.92879	14.4679	11.0724	9.55361	-1.11836	0.0288406	0.232197
Zm00001d036283	13.3022	21.0366	14.9993	57.1254	19.6664	30.5321	-1.1212	0.045467	0.304625
Zm00001d050409	5.32204	8.50617	11.5407	18.269	19.7483	17.2697	-1.12388	0.0238465	0.207512
Zm00001d006650	54.9449	71.1737	28.7794	83.3699	175.565	80.0651	-1.12997	0.0367443	0.267955
Zm00001d053555	3.11177	5.86912	4.93056	10.3416	12.111	8.00213	-1.13039	0.0280798	0.227998
Zm00001d049163	2.27149	2.17962	1.4961	3.69359	4.84877	4.48024	-1.13073	0.0129551	0.141847
Zm00001d014261	0.868901	0.588231	0.654205	1.48738	1.7178	1.41965	-1.13124	0.022494	0.200863
Zm00001d036919	3.23534	9.4174	6.33524	10.4022	16.9377	14.2771	-1.13209	0.0362772	0.265842
Zm00001d044157	39.0348	48.0455	28.2088	62.5229	42.4052	147.993	-1.13343	0.0487257	0.316287
Zm00001d004620	4.04168	6.4279	6.97751	11.2682	13.5711	13.4511	-1.134	0.0211052	0.193377
Zm00001d009714	14.9166	13.4166	17.9816	47.62	30.4961	23.6034	-1.13505	0.0254518	0.21592
Zm00001d005980	2.21556	2.86908	2.06538	4.92401	4.47356	6.31582	-1.13598	0.019641	0.185973
Zm00001d025522	4.73374	3.97961	2.42403	8.39847	7.95084	8.14569	-1.13708	0.0125298	0.139193
Zm00001d021221	8.03372	7.55549	9.7214	27.1285	13.8999	14.6492	-1.13736	0.027864	0.227276
Zm00001d001974	2.17839	1.94858	1.92773	4.31437	4.81466	4.21499	-1.14007	0.0158929	0.162755
Zm00001d045651	33.538	15.3753	14.6462	38.0986	62.6838	39.3815	-1.14094	0.0140505	0.149637
Zm00001d041831	7.66528	12.1579	13.4674	23.4559	21.0094	29.0175	-1.14229	0.0191177	0.182917
Zm00001d048868	9.52849	4.69499	2.65477	5.34482	14.3464	17.5736	-1.14265	0.0297328	0.236476
Zm00001d026296	1.78751	1.49223	0.640752	1.42685	1.73512	5.49886	-1.14347	0.0426601	0.293829
Zm00001d002064	4.29444	14.0469	16.7965	21.1669	27.2519	29.2897	-1.14505	0.0490197	0.317018
Zm00001d043314	19.0925	18.5618	12.2463	17.6284	35.5258	57.2771	-1.14602	0.0214398	0.195079
Zm00001d012204	6.42962	18.7273	14.045	19.0754	28.3679	39.3557	-1.14676	0.037868	0.273013
Zm00001d022499	3.36872	2.41217	4.20911	9.81926	7.38408	4.92544	-1.14737	0.0193283	0.183676
Zm00001d006595	2.78467	2.92625	3.83122	6.31983	8.16967	6.66296	-1.14844	0.0137041	0.1473
Zm00001d052118	8.54073	4.59396	9.93685	30.4674	10.8648	9.84292	-1.14933	0.0400115	0.282832
Zm00001d053306	2.59218	4.65233	5.19096	6.56087	9.50143	11.5465	-1.15066	0.0294986	0.235302
Zm00001d011471	8.29913	3.44904	3.92606	11.8428	11.8657	11.1045	-1.15123	0.00844153	0.10662
Zm00001d014562	20.4196	21.5179	31.0461	38.3081	51.1792	72.6161	-1.15127	0.0275019	0.22633
Zm00001d039637	2.50024	3.15597	1.82319	2.23359	7.00169	7.40283	-1.1535	0.0452908	0.303574
Zm00001d045387	2.62113	7.53479	3.90914	12.6056	10.0592	8.62882	-1.15375	0.0340217	0.256668
Zm00001d008456	12.862	16.2379	15.162	38.2765	32.7455	27.5292	-1.15481	0.0114854	0.131272
Zm00001d001482	3.86742	4.60131	4.28191	8.60926	7.46529	12.3291	-1.15551	0.0205017	0.190262
Zm00001d017707	1.78346	1.37836	0.644334	3.0067	2.34583	3.1265	-1.15557	0.0334982	0.254181
Zm00001d048393	2.49667	3.52379	2.1972	4.81663	8.70777	4.78637	-1.15589	0.042044	0.291522
Zm00001d021591	4.07007	9.02555	7.22008	20.9916	11.5227	12.8009	-1.1574	0.0341257	0.25705
Zm00001d032923	5.12078	6.24243	2.37202	5.86556	11.7602	13.0181	-1.15772	0.0233357	0.205035
Zm00001d046438	3.20518	3.71719	6.49453	12.2479	8.68563	9.00847	-1.15812	0.0176208	0.173503
Zm00001d026600	12.0428	17.9952	13.7722	35.1206	26.6548	35.997	-1.15816	0.0170459	0.170078
Zm00001d051912	7.26079	6.55671	12.0234	17.7185	20.0372	19.938	-1.15876	0.0129068	0.141696
Zm00001d015196	1.23895	1.03747	0.803761	2.27106	2.63225	1.9842	-1.16097	0.0111592	0.128806
Zm00001d034131	3.46781	6.09869	5.13518	11.8377	11.2388	9.80843	-1.16145	0.0334569	0.254055
Zm00001d005573	2.184	1.23986	1.25611	3.16961	4.04268	3.25702	-1.16159	0.00713039	0.0952521
Zm00001d050307	3.42027	2.62027	2.61752	8.55293	5.97985	4.86954	-1.16411	0.0288018	0.231974
Zm00001d048139	5.17366	11.9768	7.65808	16.8021	19.9012	18.9811	-1.16644	0.0242541	0.209279
Zm00001d006553	3.97668	1.18339	1.06146	4.23566	3.82489	5.92891	-1.169	0.0203866	0.189777
Zm00001d016518	0.82629	0.597966	0.597068	1.95523	1.5425	1.05064	-1.17005	0.0115168	0.131418
Zm00001d048409	6.83908	6.96097	4.34835	16.5453	12.9893	11.3052	-1.17014	0.00919096	0.113452
Zm00001d032897	64.1916	65.0657	45.9846	73.9192	111.65	208.945	-1.17073	0.0318168	0.246963
Zm00001d027431	3.20528	3.85221	4.40635	15.9163	4.54433	5.34746	-1.17073	0.0433627	0.296612
Zm00001d026334	4.78247	5.65687	7.75782	13.7098	15.5336	11.7338	-1.17111	0.0164463	0.166874
Zm00001d010171	94.6549	143.001	156.061	295.423	356.477	235.003	-1.17162	0.0335591	0.254312
Zm00001d016783	7.75242	22.4062	17.2856	25.3866	43.1683	38.4599	-1.1735	0.0493471	0.318057
Zm00001d044430	0.847643	0.968579	2.49461	2.6033	2.80779	4.31952	-1.17456	0.0488502	0.316507
Zm00001d040023	1.75771	4.66672	6.1865	9.96241	10.0879	8.42514	-1.17504	0.0474199	0.311669
Zm00001d037425	3.34644	5.92166	4.40261	7.2449	12.8097	10.8314	-1.17587	0.0203235	0.189442
Zm00001d048311	26.2034	24.3264	12.0277	31.9432	44.4929	64.9104	-1.17598	0.0246632	0.211175
Zm00001d022611	2.09499	1.41074	1.27475	4.47303	3.07023	3.26101	-1.17638	0.035813	0.263731
Zm00001d003931	23.7764	30.3089	45.0149	84.364	62.3533	77.3217	-1.17679	0.027851	0.227276
Zm00001d003220	7.39392	12.8086	9.89209	22.3614	26.6726	19.0506	-1.17782	0.01573	0.161323
Zm00001d034255	15.0706	26.669	28.2209	57.7724	48.6334	51.966	-1.1787	0.0235455	0.206114
Zm00001d024568	3.78173	1.83316	4.74389	5.97942	8.24579	9.23105	-1.17912	0.0127857	0.140986
Zm00001d029387	15.5852	7.27104	10.099	41.9414	12.6662	20.0173	-1.17915	0.0198378	0.187245
Zm00001d002811	5.76914	7.98256	6.00635	14.2302	14.8599	15.6693	-1.17975	0.00999199	0.120231
Zm00001d008224	1.99606	1.72068	1.50265	3.27734	4.14068	4.41783	-1.18121	0.0135077	0.145954
Zm00001d042146	1.44784	1.20441	1.68126	2.41751	3.71038	3.71577	-1.18366	0.0120509	0.135519
Zm00001d002965	8.59888	17.793	12.6915	51.1965	20.6139	16.973	-1.18374	0.0422572	0.292302
Zm00001d022450	141.531	176.551	176.897	383.213	434.587	307.303	-1.18462	0.0267944	0.223
Zm00001d037052	39.9698	72.9077	42.9421	67.7827	144.233	142.724	-1.18688	0.0376748	0.271904
Zm00001d000523	40.3605	50.648	75.4034	73.6993	155.008	150.194	-1.18706	0.0378936	0.273013
Zm00001d007790	4.35871	2.77611	7.26793	12.9282	12.4248	7.44605	-1.18731	0.0278825	0.227276
Zm00001d002382	12.0337	9.37413	5.62433	8.43938	27.7982	25.3789	-1.18864	0.020876	0.192284
Zm00001d043742	2.51152	8.82985	7.34953	10.0288	10.5299	22.0626	-1.18924	0.0473561	0.311495
Zm00001d011474	91.3864	66.0108	73.8699	120.484	234.801	172.287	-1.18981	0.0193689	0.183729
Zm00001d052354	31.7039	53.6914	33.5559	61.7776	72.6847	137.097	-1.1909	0.0357078	0.263141
Zm00001d046383	1.46329	2.17711	2.7769	3.03453	6.32759	5.29158	-1.19122	0.0377711	0.272411
Zm00001d020188	4.5227	5.25796	4.43335	9.40512	12.0022	11.0625	-1.19178	0.00757518	0.0988047
Zm00001d003852	2.47971	2.24341	2.27895	8.69322	3.06631	4.24818	-1.19291	0.0341335	0.25705
Zm00001d047560	4.54382	9.33554	14.8438	12.8338	27.8849	24.9563	-1.19313	0.0359675	0.26459
Zm00001d009083	13.9506	15.9744	22.8331	20.7102	51.1766	48.9122	-1.19515	0.0201502	0.189087
Zm00001d039991	35.7226	75.5486	73.3879	103.239	163.579	156.269	-1.19609	0.0298828	0.237129
Zm00001d042341	6.29378	9.64396	9.91198	18.7655	20.4441	20.0178	-1.19612	0.0115371	0.131432
Zm00001d032112	1.39842	0.757066	1.35926	2.3669	2.89933	2.78693	-1.19613	0.0391722	0.279047
Zm00001d038762	1.41066	5.68051	4.45936	7.82339	9.06854	9.57354	-1.19615	0.0478405	0.313158
Zm00001d017625	1.85125	1.33606	1.22599	2.9886	3.51125	3.61375	-1.19637	0.0334443	0.254055
Zm00001d039362	2.8757	1.86832	3.68691	8.80316	4.96272	5.5786	-1.19816	0.0138832	0.148709
Zm00001d037926	8.91611	9.90851	8.47993	22.1452	22.2872	18.4364	-1.2032	0.00674967	0.0919823
Zm00001d014966	1.35965	1.9591	2.4773	3.37983	5.54144	4.4302	-1.20386	0.036616	0.267671
Zm00001d051339	3.08826	3.18109	3.60689	8.8964	3.38562	10.4715	-1.20405	0.0366646	0.267839
Zm00001d047107	2.20536	0.732615	0.983565	3.74165	2.36992	2.9272	-1.2047	0.0347573	0.259412
Zm00001d042961	3.87513	15.2087	7.38694	17.6763	23.0341	20.3153	-1.20502	0.0404933	0.285276
Zm00001d032253	5.92151	2.32758	8.473	10.5733	18.2425	9.7872	-1.20696	0.02087	0.192284
Zm00001d006242	3.45388	4.41315	4.12747	12.4635	10.8939	4.35433	-1.20812	0.0175185	0.172983
Zm00001d042115	77.3209	174.899	166.148	361.41	354.404	251.963	-1.2099	0.0250356	0.213443
Zm00001d051047	12.0048	30.1965	20.9372	58.9902	35.8197	51.2464	-1.20993	0.0216722	0.196521
Zm00001d049016	23.9826	9.1117	13.0633	52.2542	29.1954	25.3455	-1.2102	0.009514	0.116484
Zm00001d011730	3.73485	5.30875	3.94542	9.67372	10.2738	10.1251	-1.21116	0.0205111	0.190262
Zm00001d030867	1.4927	0.551696	0.828869	2.77294	1.9214	1.96606	-1.21292	0.0388614	0.27746
Zm00001d042718	2.27714	2.83582	2.90943	7.07618	6.24416	5.29088	-1.21407	0.00800289	0.102363
Zm00001d047256	2.32221	2.2621	2.02872	5.9803	5.77518	3.58778	-1.21422	0.00828374	0.10523
Zm00001d031802	5.6052	27.1478	14.6974	34.8818	35.656	39.5738	-1.21448	0.0437823	0.297938
Zm00001d024005	1.61655	0.891629	1.2955	2.47024	3.47109	2.89544	-1.21612	0.0425426	0.293337
Zm00001d018336	73.4028	62.6721	49.0348	96.2975	177.707	156.111	-1.21634	0.019754	0.186893
Zm00001d005936	6.00124	17.0506	12.4072	11.5249	33.7336	37.2129	-1.21774	0.0375607	0.271548
Zm00001d051584	27.9309	58.2993	49.3907	72.3584	110.147	133.148	-1.21876	0.0321166	0.248575
Zm00001d014611	5.28885	4.20254	5.32861	7.4656	14.0363	12.9999	-1.21913	0.0257963	0.217629
Zm00001d052938	1.94963	1.01153	3.35763	6.27661	5.04819	3.43235	-1.22369	0.0285386	0.23074
Zm00001d035132	8.22129	10.7577	21.2032	27.9203	35.8094	30.1271	-1.2239	0.0169125	0.169621
Zm00001d042313	19.2414	18.8016	18.5934	32.7123	55.5911	44.255	-1.22683	0.0176125	0.173502
Zm00001d038537	6.34371	8.38265	5.66316	18.218	16.9111	12.6019	-1.2271	0.0114812	0.131272
Zm00001d049766	3.33734	7.07105	6.60912	12.346	14.8758	12.6574	-1.22862	0.0162422	0.165283
Zm00001d034673	77.4092	53.1229	105.659	211.767	173.372	169.538	-1.23169	0.0193663	0.183729
Zm00001d048140	0.765146	1.26248	1.38133	3.23133	2.16761	2.607	-1.23174	0.0341985	0.257306
Zm00001d041480	3.9911	3.08126	2.89236	6.54049	8.58492	8.29353	-1.23277	0.0064029	0.0889325
Zm00001d030086	23.0575	15.7373	11.015	73.8333	20.556	22.6832	-1.2329	0.0220253	0.198682
Zm00001d019411	2.45194	1.61827	3.65324	4.35366	9.79582	4.00389	-1.23292	0.027489	0.22633
Zm00001d039066	10.0435	11.2504	9.77737	25.2763	22.0011	25.7968	-1.23378	0.0087809	0.10949
Zm00001d051498	4.18923	5.67637	3.62728	9.3311	12.9802	9.46352	-1.23569	0.012911	0.141696
Zm00001d032789	5.54016	5.18484	2.87575	10.3375	12.3858	9.34816	-1.23761	0.00686256	0.0929771
Zm00001d002439	1.33977	1.34218	0.718112	2.16412	3.21811	2.64005	-1.23845	0.0387953	0.277319
Zm00001d000967	4.18587	14.6918	15.0184	11.7582	40.7887	27.4943	-1.23962	0.0483395	0.314852
Zm00001d010988	14.1461	12.1935	13.8576	65.0081	18.6484	11.2644	-1.23963	0.0365136	0.267295
Zm00001d005018	31.737	68.8033	50.6745	120.78	156.163	80.4751	-1.24101	0.0334136	0.253999
Zm00001d012211	9.51027	23.2695	14.2815	36.3757	48.4016	26.4735	-1.2412	0.0327364	0.251587
Zm00001d033483	729.855	895.344	1362.84	2693.72	2266.7	2107.24	-1.24204	0.0254599	0.21592
Zm00001d010197	3.23089	11.9832	7.4633	16.0701	16.9381	20.753	-1.24531	0.0274818	0.22633
Zm00001d013857	6.28935	9.00298	7.97082	16.0371	18.5495	20.575	-1.24562	0.0107284	0.125984
Zm00001d013060	3.80264	3.02884	1.8276	5.00882	7.57398	7.97718	-1.24755	0.00780883	0.100908
Zm00001d006246	3.58256	7.82933	3.95254	13.0582	9.00356	14.4665	-1.24942	0.0174262	0.172611
Zm00001d011461	893.14	527.123	178.227	518.805	1749.65	1532.87	-1.2498	0.0411961	0.287938
Zm00001d007633	38.9091	86.5792	86.3756	112.375	258.906	132.549	-1.2498	0.0347195	0.259228
Zm00001d020804	17.2509	12.7534	10.7012	45.7309	22.9415	28.1632	-1.25031	0.00719436	0.0958015
Zm00001d027907	6.24405	18.439	30.8814	29.4782	45.179	57.7239	-1.25246	0.0462894	0.307426
Zm00001d024852	10.636	4.70155	4.08211	14.5537	20.2819	11.4653	-1.25352	0.00832658	0.105582
Zm00001d011263	2.03752	1.42829	1.04461	3.6861	3.84295	3.25312	-1.25731	0.039837	0.282074
Zm00001d016884	2.50951	2.99193	1.74622	3.53231	3.57722	10.2174	-1.25743	0.0299676	0.237353
Zm00001d012585	12.5233	52.7418	29.9032	45.6639	53.6766	128.213	-1.25766	0.0456808	0.305662
Zm00001d027758	0.67656	2.14803	1.2258	3.90095	2.70934	3.07529	-1.25778	0.0432932	0.296437
Zm00001d012040	1.44365	2.32631	2.74286	3.40215	5.09195	7.08898	-1.25863	0.0171221	0.170595
Zm00001d042575	4.56931	3.36769	3.23181	10.7799	10.0047	5.97029	-1.26033	0.00600255	0.0849471
Zm00001d028577	19.2232	69.089	63.5077	104.761	83.7712	175.453	-1.26152	0.0448335	0.301968
Zm00001d022621	3.28748	2.46904	0.928654	1.85575	3.44821	10.7299	-1.26208	0.0343757	0.25801
Zm00001d046961	51.406	92.7885	110.688	120.415	253.26	237.785	-1.26243	0.0280689	0.227998
Zm00001d002252	1.80676	3.55429	3.48735	3.34637	3.73822	14.1466	-1.2627	0.0393488	0.279845
Zm00001d018733	2.955	1.29933	1.01935	4.65483	5.34764	2.663	-1.26402	0.00986315	0.11931
Zm00001d027446	13.8098	5.72608	6.96842	25.7289	22.2971	15.6711	-1.265	0.00489535	0.0733358
Zm00001d033652	20.8181	45.7212	44.0291	70.9375	115.4	79.5057	-1.26564	0.0287611	0.231889
Zm00001d036904	47.4584	19.0486	25.131	84.4558	89.1381	47.311	-1.26941	0.0145324	0.153006
Zm00001d039489	0.482085	1.60561	1.66344	3.17263	3.74026	2.13044	-1.26953	0.0395276	0.280736
Zm00001d042064	7.05613	17.633	13.9773	32.1079	27.9826	33.2165	-1.2709	0.0244648	0.210373
Zm00001d021413	39.8469	53.0152	51.7655	147.382	104.442	97.2445	-1.27116	0.0192673	0.183421
Zm00001d014198	6.25565	5.34836	6.92384	9.40004	21.7503	13.6583	-1.27408	0.00745339	0.0982478
Zm00001d033872	6.32739	4.85559	2.37474	4.50312	7.14426	21.1576	-1.2748	0.0235789	0.206114
Zm00001d019062	19.8751	9.18673	14.9269	67.0532	22.5675	16.8311	-1.275	0.0302934	0.239182
Zm00001d004051	4.25172	5.76297	5.99528	9.17736	12.5266	17.0568	-1.27563	0.0188929	0.181346
Zm00001d046404	25.6418	73.6649	130.414	138.569	261.189	156.742	-1.2765	0.0439098	0.298226
Zm00001d003903	3.90949	22.981	15.3514	38.453	39.3691	24.5178	-1.27662	0.0448352	0.301968
Zm00001d007167	7.47596	1.82268	1.5969	4.37212	12.5646	9.48376	-1.27792	0.0272512	0.225193
Zm00001d002859	4.07226	3.1675	2.77297	11.6689	7.30034	5.36582	-1.2812	0.0140772	0.149707
Zm00001d018471	3.25759	3.21666	0.980779	3.63888	6.63318	7.84915	-1.28139	0.0295403	0.235302
Zm00001d024645	2.45454	1.92205	2.04188	6.80444	3.49703	5.30983	-1.28229	0.0206329	0.190847
Zm00001d027425	1.5066	0.95522	0.675838	3.43312	2.51987	1.67864	-1.2823	0.0493235	0.318057
Zm00001d048344	20.1491	16.9417	29.8837	86.0782	40.8963	35.9443	-1.28247	0.0159834	0.163347
Zm00001d043320	0.370881	0.623325	0.654634	1.18661	1.34358	1.48864	-1.28533	0.0326133	0.251193
Zm00001d037427	6.36819	7.84602	8.40819	17.8007	21.5841	15.7756	-1.28588	0.00534698	0.0782023
Zm00001d012641	2.28578	9.68473	12.182	8.66419	28.3964	21.8517	-1.28639	0.0488148	0.316456
Zm00001d051016	1.33565	1.23794	0.809896	3.71199	2.33629	2.20831	-1.28704	0.0356405	0.262994
Zm00001d032155	8.89757	7.2854	14.2758	38.9531	14.6242	20.7749	-1.28752	0.0125368	0.139193
Zm00001d038842	7.54172	6.55478	7.4928	12.0618	17.9902	22.6523	-1.2876	0.00710607	0.0951696
Zm00001d044333	3.52181	4.67468	4.22222	12.0208	11.2756	7.022	-1.28768	0.00944188	0.115768
Zm00001d014608	2.07577	3.76914	2.38686	4.18055	7.37247	8.5551	-1.2885	0.0155652	0.160024
Zm00001d053675	1085.48	302.008	631.167	1729.32	2171.65	1030.53	-1.28863	0.0204146	0.189785
Zm00001d022364	6.2843	8.25028	9.72812	20.4284	23.6874	15.2027	-1.28974	0.00682814	0.0927503
Zm00001d047840	0.930063	3.06638	4.10839	8.48716	6.15345	5.1815	-1.29026	0.0440568	0.29874
Zm00001d051484	4.60167	25.5821	24.7656	37.9742	45.1379	51.5018	-1.29265	0.0410638	0.287556
Zm00001d039772	0.735536	0.790916	1.04148	2.20373	2.16448	1.92353	-1.29285	0.0114198	0.130807
Zm00001d030891	10.9241	4.98351	22.8756	36.4671	33.4412	25.1681	-1.29366	0.0204503	0.189998
Zm00001d035308	21.4604	1.75039	20.2234	37.2422	41.5502	27.7477	-1.29449	0.0367186	0.267955
Zm00001d017686	0.657636	1.28686	1.57184	1.37698	2.22512	5.03165	-1.29592	0.0396165	0.281082
[truncated: 1,198 more rows]
