# Supplementary material for: Study on ZmRPN10 Regulating Leaf Angle in Maize by RNA-Seq
Source: Int J Mol Sci. 2022 Dec 22;24(1):189. doi: 10.3390/ijms24010189 (PMC9820655; doi:10.3390/ijms24010189)
Supplement: Supplementary file 1 [file ijms-24-00189-s001.zip › Supplementary Table S2.xlsx]

## Sheet: Sheet1
Supplementary Table 2 DEGs regulated in rpn10 leaf occipital under 0.2 μmol·L-1 BR treatment
gene_id	FPKM.rpn10_B1	FPKM.rpn10_B2	FPKM.rpn10_B3	FPKM.rpn10_CK1	FPKM.rpn10_CK2	FPKM.rpn10_CK3	log2(fc)	pval	qval
Zm00001d016651	28.5661	33.2584	124.339	0.845369	0.539975	0.98695	6.29414	3.5086e-21	7.19369e-17
Zm00001d037182	0.905376	0.178945	0.351956	15.0398	24.5736	55.2014	-6.04471	1.27959e-19	1.31178e-15
Zm00001d028367	23.6541	21.4469	86.1675	0.724145	0.332164	1.47871	5.69438	9.21746e-16	6.29952e-12
Zm00001d042922	1.36596	0.559775	0.554486	11.232	6.50307	8.64488	-3.41091	4.51116e-14	2.31231e-10
Zm00001d034483	1.39698	0.678953	0.463687	10.3783	24.1317	28.0624	-4.62284	2.5851e-12	9.67839e-09
Zm00001d051094	29.2199	114.375	32.1558	3.88504	1.7296	4.87344	4.06671	2.83228e-12	9.67839e-09
Zm00001d010221	0.466856	0.856991	0.666813	0.0001	0.0001	0.0001	12.696	5.19239e-12	1.52085e-08
ENSRNA049476520	11.5516	11.6559	13.2207	0.167538	0.148611	0.191678	6.16458	2.39112e-11	5.48353e-08
Zm00001d042768	11.4434	7.60978	5.95585	38.8138	49.6936	35.5915	-2.31097	2.43259e-11	5.48353e-08
Zm00001d051254	0.341571	0.261308	0.318802	1.60709	89.3344	17.1911	-6.87432	2.68223e-11	5.48353e-08
Zm00001d034438	1.01515	3.1507	2.80296	0.0001	0.0001	0.0001	14.5037	2.94195e-11	5.48353e-08
Zm00001d013956	0.182151	0.131907	0.441505	3.43818	8.99409	3.69643	-4.41594	6.24945e-11	1.05615e-07
Zm00001d048903	0.061126	0.06132	0.0001	1.54515	17.564	1.92045	-7.42295	6.69657e-11	1.05615e-07
Zm00001d051099	2.75008	8.34874	2.16317	0.27793	0.410987	0.330009	3.70218	1.04399e-10	1.52893e-07
Zm00001d017545	1.50637	2.36442	5.89112	0.138988	0.199695	0.227541	4.10772	2.4392e-10	3.33407e-07
Zm00001d032044	4.4197	4.82923	3.99402	0.461574	0.571464	1.04594	2.67128	3.0859e-10	3.95439e-07
Zm00001d044541	271.757	123.924	968.832	14.5691	2.6947	18.1663	5.26727	7.45822e-10	8.99505e-07
Zm00001d038070	0.257213	0.0001	0.098201	2.51484	33.4721	5.50058	-6.86663	8.9149e-10	1.01546e-06
Zm00001d038618	41.2838	103.376	86.6064	12.1395	11.5301	11.152	2.7315	1.01787e-09	1.09839e-06
Zm00001d004506	0.107504	2.61901	0.632993	0.0001	0.0001	0.0001	13.451	1.27281e-09	1.30482e-06
Zm00001d051096	3.10484	9.25485	2.33711	0.283894	0.508506	0.386534	3.63995	1.85283e-09	1.80898e-06
Zm00001d050247	3.1974	0.953288	2.23517	9.27913	35.13	19.373	-3.3202	2.00567e-09	1.85846e-06
Zm00001d051093	24.772	88.5035	32.0165	5.84425	2.95188	6.85647	3.21448	2.0848e-09	1.85846e-06
Zm00001d031536	23.1644	11.9917	15.8131	60.4399	160.772	88.5266	-2.60336	3.13539e-09	2.67854e-06
Zm00001d020968	6.30839	3.79847	3.4147	10.3679	140.169	61.2886	-3.96955	3.30546e-09	2.71087e-06
Zm00001d016719	4.30887	2.28017	4.2677	14.3783	86.2168	20.9361	-3.48466	3.60027e-09	2.83909e-06
Zm00001d032295	133.57	508.665	469.621	42.2678	51.0512	34.598	3.11969	3.78916e-09	2.87738e-06
Zm00001d011278	17.7063	18.0376	16.9262	57.015	55.5953	52.1652	-1.64545	4.63733e-09	3.39568e-06
Zm00001d044906	131.576	56.9033	61.7914	288.317	1162.48	767.272	-3.14774	5.12075e-09	3.62037e-06
Zm00001d025166	24.0065	17.5954	20.6581	90.5073	696.468	123.36	-3.87002	6.04543e-09	4.13164e-06
Zm00001d034745	311.519	329.572	198.039	47.7587	51.6381	61.4101	2.38356	8.6125e-09	5.6962e-06
Zm00001d040562	6.86421	6.57867	5.15664	15.6179	50.3075	37.589	-2.47649	9.24126e-09	5.92105e-06
Zm00001d017709	10.4389	13.4969	7.74137	1.43772	2.03251	2.00432	2.53263	1.2538e-08	7.78987e-06
Zm00001d008587	0.824841	0.207305	1.31336	12.2064	6.49505	6.02134	-3.39787	1.41899e-08	8.55693e-06
Zm00001d034514	15.9525	6.10522	10.1021	29.4909	85.5932	71.7366	-2.53832	1.85818e-08	1.08852e-05
Zm00001d027948	1.87766	0.027926	0.356849	17.3496	43.03	38.8361	-5.45462	2.01278e-08	1.14634e-05
Zm00001d037057	1.64729	2.85943	4.16732	12.9881	14.6302	10.0225	-2.11752	2.22292e-08	1.22926e-05
Zm00001d049554	36.1592	38.0951	108.351	9.26235	3.84831	8.27154	3.09425	2.2783e-08	1.22926e-05
Zm00001d051088	125.896	220.765	165.488	34.9961	9.95244	26.8344	2.83485	2.59e-08	1.32743e-05
Zm00001d016588	266.909	200.669	650.696	49.2381	46.2552	51.5647	2.92682	2.67495e-08	1.32743e-05
Zm00001d020967	3.83407	3.07091	1.52954	5.97672	35.3659	39.8557	-3.26707	2.70617e-08	1.32743e-05
Zm00001d042747	0.933225	0.672454	0.630273	2.6883	2.3102	6.3691	-2.34597	2.71922e-08	1.32743e-05
Zm00001d019726	8.40297	1.86949	4.43005	18.783	62.0614	46.1191	-3.11028	2.80187e-08	1.33597e-05
Zm00001d034482	2.58007	0.975918	0.58252	7.18255	32.7263	26.7315	-4.00921	3.16255e-08	1.46239e-05
Zm00001d014253	9.35973	3.34784	8.58012	32.7576	439.596	49.3622	-4.61517	3.20965e-08	1.46239e-05
Zm00001d046500	21.6382	16.8656	108.295	5.05906	2.77837	4.16613	3.6123	5.03514e-08	2.24425e-05
Zm00001d019985	2.56331	1.46842	3.23414	5.57019	25.021	18.2899	-2.75007	6.02921e-08	2.63015e-05
Zm00001d035020	1.46351	0.092209	0.765881	11.3262	14.0798	8.6308	-3.87391	7.61695e-08	3.25355e-05
Zm00001d028750	5.67581	5.04283	17.0565	87.5356	72.7902	34.727	-2.812	7.99689e-08	3.34613e-05
Zm00001d023700	14.3719	69.9349	40.3865	2.58004	7.38184	2.24127	3.35306	8.758e-08	3.52748e-05
Zm00001d013746	0.450107	0.21531	0.303262	1.35566	4.24049	2.56658	-3.07496	8.86389e-08	3.52748e-05
Zm00001d039733	6.35108	7.98946	7.25141	37.7098	17.2719	26.5759	-1.91733	8.94644e-08	3.52748e-05
Zm00001d011451	7.29322	4.66748	5.39706	12.9314	71.4925	28.8669	-2.70638	1.17584e-07	4.54872e-05
Zm00001d029696	21.7096	11.5828	12.0438	35.7925	85.8214	66.7291	-2.05463	1.24099e-07	4.71185e-05
Zm00001d031556	7.8925	2.34218	3.34368	19.3661	86.6805	20.5431	-3.22078	1.29126e-07	4.81357e-05
Zm00001d006621	15.7264	8.14455	13.7934	40.5982	56.9782	50.4058	-1.97415	1.33747e-07	4.8968e-05
Zm00001d018811	1.32492	0.276793	1.72043	5.64141	33.4288	9.66733	-3.87484	1.36767e-07	4.91953e-05
Zm00001d051468	8.44693	3.02996	7.338	22.0659	50.82	31.7904	-2.47599	1.47197e-07	5.18796e-05
Zm00001d016730	0.216456	0.177083	0.653932	2.58263	4.05885	4.32536	-3.38817	1.4929e-07	5.18796e-05
Zm00001d051863	0.674947	0.176096	0.303455	2.07522	11.7937	2.49572	-3.82525	1.70829e-07	5.8375e-05
Zm00001d051259	0.0001	0.0001	0.0001	0.0001	11.7812	3.84499	-15.6687	1.81377e-07	6.09636e-05
Zm00001d004279	1.39199	2.6617	1.58943	0.060155	0.152956	0.184443	3.82727	1.96477e-07	6.49736e-05
Zm00001d053612	35.8251	22.5559	36.2235	7.05763	5.78731	7.87692	2.19076	2.02622e-07	6.59421e-05
Zm00001d007341	0.866382	48.2544	9.02573	0.322656	0.0001	0.243886	6.68111	2.16669e-07	6.93643e-05
Zm00001d043701	6.02509	1.36558	7.36507	28.6921	26.5384	32.396	-2.57009	2.19903e-07	6.93643e-05
Zm00001d018200	105.097	163.19	119.429	43.4466	24.9042	28.7668	1.99719	2.25518e-07	7.00576e-05
Zm00001d034839	157.517	143.117	637.397	46.4964	20.2953	27.742	3.31073	2.33748e-07	7.15303e-05
Zm00001d003603	9.97683	6.58308	4.31584	19.345	43.9897	21.7413	-2.02692	2.43371e-07	7.33801e-05
Zm00001d039730	9.04479	9.5396	8.94615	22.0637	27.3531	24.3877	-1.42267	2.55767e-07	7.6e-05
Zm00001d028816	2.36316	2.51665	1.75358	6.24178	21.5485	8.93396	-2.46891	3.22564e-07	9.44791e-05
Zm00001d008054	0.123894	0.103358	0.129766	12.41	14.8452	0.133622	-6.26144	3.57592e-07	0.000103263
Zm00001d046132	17.184	5.53513	11.9765	33.3139	63.3307	70.6221	-2.26932	3.63367e-07	0.000103474
Zm00001d030759	21.7034	15.2215	9.88653	56.7457	47.5865	59.1876	-1.80453	3.74884e-07	0.000105291
Zm00001d012015	5.40841	3.47649	5.54721	12.1392	27.0632	15.6356	-1.92589	3.80035e-07	0.000105295
Zm00001d016052	3.55153	3.26576	4.11379	9.78137	19.3749	9.47434	-1.82131	3.89228e-07	0.000106405
Zm00001d034829	9.38656	5.88595	7.04769	18.9611	131.603	27.3668	-2.9949	4.16145e-07	0.000112266
Zm00001d031796	3.97834	7.38934	4.88704	14.5547	189.187	19.2168	-3.77784	4.66027e-07	0.00012409
Zm00001d004868	0.654075	1.20835	1.30053	2.53322	3.6062	6.27574	-1.97276	4.95153e-07	0.000130155
Zm00001d029913	0.984142	0.653312	1.12878	4.84784	3.69672	7.49134	-2.53531	5.03645e-07	0.000130712
Zm00001d024037	47.4908	13.822	38.8716	241.309	144.218	143.24	-2.39998	5.44735e-07	0.000139609
Zm00001d052530	3.68155	3.48995	2.74848	7.63429	47.996	11.4181	-2.75679	5.62523e-07	0.000142388
Zm00001d004895	5.90772	2.12312	3.56458	12.6171	39.1872	14.2161	-2.50936	5.94431e-07	0.000148629
Zm00001d035753	2.69788	0.458616	1.73889	6.91172	16.3934	13.0634	-2.8932	7.22406e-07	0.000178452
Zm00001d011543	19.6359	6.86134	17.1524	34.8747	216.551	70.9454	-2.88468	7.72964e-07	0.000188668
Zm00001d028325	8.08472	13.8453	5.5391	20.7958	29.6625	37.6803	-1.68197	7.92009e-07	0.000191042
Zm00001d002623	9.78823	4.09594	8.39036	16.6872	96.9883	34.4093	-2.73296	8.20143e-07	0.000195528
Zm00001d009899	1.78838	0.947404	0.763766	4.97736	5.15955	4.99108	-2.11198	8.86866e-07	0.000209005
Zm00001d013879	7.24749	17.1218	7.36606	18.0332	143.459	57.7013	-2.78804	9.34673e-07	0.000217768
Zm00001d044908	232.827	63.9315	101.668	369.636	1512.49	895.515	-2.80147	9.75943e-07	0.000222724
Zm00001d028171	56.0203	14.6874	37.9723	133.043	191.863	223.73	-2.33576	9.85958e-07	0.000222724
Zm00001d032817	0.328499	6.03947	0.9242	0.0001	0.01081	0.070985	6.47643	9.88535e-07	0.000222724
Zm00001d031666	41.2023	60.8323	44.8241	73.102	745.969	298.693	-2.92811	1.01771e-06	0.000226806
Zm00001d020610	9.94129	19.1313	55.1669	2.38856	0.227628	2.72649	3.97886	1.08135e-06	0.000238396
Zm00001d014639	0.0001	0.0001	0.0001	2.03936	0.0001	2.52993	-13.8948	1.18696e-06	0.000258896
Zm00001d020400	0.216519	0.0001	0.0928205	0.431053	128.142	2.06135	-8.72166	1.27643e-06	0.00027548
Zm00001d000990	0.0001	0.0001	0.0001	0.0001	3.28313	0.934968	-13.7794	1.32355e-06	0.000282674
Zm00001d048263	16.1367	5.28018	11.6387	31.2938	228.759	40.1778	-3.1831	1.42599e-06	0.000301414
Zm00001d021160	14.4869	1.8578	10.1812	49.3651	96.4923	51.6126	-2.89616	1.44714e-06	0.000302377
Zm00001d038883	0.943337	0.06734	0.56491	2.13309	43.981	4.94616	-5.01824	1.46388e-06	0.000302377
Zm00001d038216	0.565696	0.093028	0.070141	2.14123	6.79044	3.74887	-4.12082	1.47842e-06	0.000302377
Zm00001d028931	28.805	101.037	57.5591	12.147	8.04796	17.037	2.33151	1.48954e-06	0.000302377
Zm00001d034369	0.276319	0.158199	0.198575	1.45972	2.06752	3.89104	-3.55059	1.52475e-06	0.000306489
Zm00001d044639	6.50373	8.59427	5.2989	2.133	1.13865	1.28761	2.16148	1.65947e-06	0.00033033
Zm00001d033050	24.1176	7.24521	22.5523	56.609	381.746	66.9918	-3.22851	1.79922e-06	0.000354705
Zm00001d052208	2.01284	1.31961	2.19644	5.78747	8.02749	9.67093	-2.08673	2.06381e-06	0.000399478
Zm00001d030180	0.397764	0.241603	0.167442	1.27741	10.1683	2.98368	-4.16064	2.06529e-06	0.000399478
Zm00001d020100	5.10707	9.40763	11.7088	1.65867	1.56191	1.66813	2.42334	2.0885e-06	0.000400191
Zm00001d050074	3.28617	2.2303	4.06338	8.10435	14.0761	8.22873	-1.66643	2.17392e-06	0.000412703
Zm00001d025035	7.38371	11.6881	6.64543	2.60022	1.3941	2.3781	2.01282	2.22e-06	0.00041372
Zm00001d039174	2.22707	0.461003	0.704478	3.37667	9.384	14.2362	-2.99235	2.22151e-06	0.00041372
Zm00001d035021	0.476692	0.121587	0.274539	4.06335	3.76425	1.67501	-3.44457	2.23982e-06	0.00041372
Zm00001d024665	0.071551	0.0001	0.0001	0.303511	3.37899	0.701187	-5.933	2.27741e-06	0.000416908
Zm00001d005317	4.88172	13.1507	5.66014	1.80578	1.46289	1.48893	2.31613	2.37505e-06	0.000424474
Zm00001d026282	27.6816	22.8195	39.9553	75.1322	80.4792	100.928	-1.50388	2.38263e-06	0.000424474
Zm00001d023800	0.067428	0.07133	0.061303	0.116078	5.90804	1.74644	-5.27951	2.39247e-06	0.000424474
Zm00001d045567	19.0786	33.2557	19.1364	4.20479	7.12889	7.73634	1.90605	2.40155e-06	0.000424474
Zm00001d004448	0.0001	0.023091	0.068817	0.545272	0.508176	0.583994	-4.15354	2.4226e-06	0.000424535
Zm00001d022449	23.2359	16.0588	18.0548	54.4981	55.8692	61.5187	-1.5836	2.46604e-06	0.000428484
Zm00001d035865	4.11635	0.547493	1.96545	6.02155	72.0544	16.2652	-3.83096	2.4885e-06	0.000428754
Zm00001d011988	0.0001	0.0001	0.0001	0.636862	0.89966	0.0001	-12.3225	2.53172e-06	0.000432566
Zm00001d027901	28.709	7.79069	20.8064	57.3882	386.835	70.802	-3.16788	2.56094e-06	0.000433942
Zm00001d020315	31.2916	91.8031	53.8502	17.018	9.30234	13.5098	2.15137	2.69857e-06	0.000453515
Zm00001d023402	1.35104	3.9126	21.1659	0.680538	0.229905	0.666537	4.06691	2.84213e-06	0.000473758
Zm00001d022155	8.51456	17.4605	5.40344	3.03815	1.78027	1.8238	2.24004	2.93587e-06	0.000484432
Zm00001d012158	0.752124	0.566932	0.736366	1.25102	4.32137	3.92485	-2.20808	2.95668e-06	0.000484432
Zm00001d005882	1.14004	0.0001	1.1348	0.0001	0.0001	0.0001	12.8886	2.97705e-06	0.000484432
Zm00001d034479	32.229	31.4735	33.5504	109.184	65.3793	109.021	-1.54396	3.08952e-06	0.000496136
Zm00001d046824	7.19755	3.3532	10.3326	0.221652	0.825945	0.819503	3.48348	3.09737e-06	0.000496136
Zm00001d014081	1.16341	0.691396	0.479116	4.19062	6.97545	6.05232	-2.88312	3.16062e-06	0.000502343
Zm00001d048268	0.823601	0.328772	2.96543	19.1037	15.8725	7.07018	-3.35204	3.22672e-06	0.000508903
Zm00001d017590	0.0001	0.108979	0.106724	1.02678	0.864295	1.09472	-3.79033	3.3476e-06	0.000523938
Zm00001d033941	2.72635	1.16135	1.54818	4.16656	11.3189	6.67316	-2.02728	3.85842e-06	0.000599311
Zm00001d014244	15.3538	2.0183	11.0035	35.9733	100.372	57.1049	-2.76924	4.04548e-06	0.000622794
Zm00001d021946	61.7723	97.8815	101.68	171.384	506.748	311.578	-1.92111	4.07035e-06	0.000622794
Zm00001d042098	0.866272	0.299389	1.73817	3.66464	100.534	2.82402	-5.20381	4.18264e-06	0.000635235
Zm00001d053626	64.1773	56.4498	139.343	23.869	14.5896	18.7542	2.18394	4.23674e-06	0.000638427
Zm00001d008539	7.01953	2.84976	6.44329	14.6801	57.3274	20.8404	-2.50888	4.26594e-06	0.000638427
Zm00001d001696	23.0237	17.739	0.151329	0.185802	0.165602	0.101278	6.49795	4.84735e-06	0.000720182
Zm00001d023411	2.2015	3.32609	21.0446	0.4141	0.479477	1.1329	3.71287	5.26836e-06	0.000777101
Zm00001d043870	4.57713	5.55739	5.35003	1.80941	0.922435	1.00107	2.05246	5.31349e-06	0.000778161
Zm00001d052260	8.60329	6.56539	5.71548	17.085	20.8688	15.754	-1.36272	5.42371e-06	0.00078867
Zm00001d032115	2.01174	3.44131	1.47206	0.223098	0.186399	0.055989	3.89503	5.64217e-06	0.000814658
Zm00001d051119	0.637939	0.128364	0.532405	1.60974	3.4463	2.37335	-2.51617	5.85958e-06	0.000840132
Zm00001d027708	11.255	5.26058	8.6708	16.1563	217.042	29.7588	-3.38411	6.02968e-06	0.000858517
Zm00001d014757	20.1541	4.90461	10.188	24.2773	109.478	62.2553	-2.47537	6.49437e-06	0.000918303
Zm00001d045884	1.5562	0.163572	0.267128	2.0796	21.2077	7.36309	-3.94731	6.69437e-06	0.0009401
Zm00001d032070	12.5304	7.28627	11.2124	44.6172	21.2909	38.1887	-1.74623	6.92833e-06	0.000966337
Zm00001d012292	99.2594	45.7065	84.9285	201.951	361.407	259.095	-1.83896	6.98733e-06	0.000967981
Zm00001d033049	6.365	1.24593	4.48499	11.3945	119.602	15.7705	-3.60093	7.17623e-06	0.000987479
Zm00001d011656	4.77175	2.4848	2.98777	4.97299	103.733	12.5213	-3.56481	7.46935e-06	0.00102096
Zm00001d012427	19.6499	4.07871	10.7557	29.81	150.61	47.5234	-2.72466	7.61383e-06	0.00103382
Zm00001d022092	11.6445	2.9264	7.52923	27.1335	24.6977	33.3773	-1.94694	7.71281e-06	0.00104037
Zm00001d007251	7.09051	5.90506	3.93613	17.374	14.901	12.6311	-1.40719	7.81486e-06	0.00104724
Zm00001d034387	2.61555	1.10847	2.27988	5.5382	31.5473	4.54481	-2.79366	7.93786e-06	0.00105682
Zm00001d030023	8.78947	1.97848	4.06873	20.066	23.3133	17.5005	-2.0368	8.1836e-06	0.00108251
Zm00001d014126	4.53583	7.56972	3.94798	1.00028	0.807362	1.43401	2.30809	8.5239e-06	0.00112029
Zm00001d029703	0.125059	0.191258	0.0001	0.380344	8.9952	1.57496	-5.11303	8.90639e-06	0.00116311
Zm00001d047017	11.7071	7.29551	12.67	22.1384	38.6771	29.5139	-1.51196	9.08957e-06	0.00117231
Zm00001d049201	3.00831	1.75033	2.60649	6.04717	9.04345	8.76133	-1.69532	9.09123e-06	0.00117231
Zm00001d028231	1.49524	2.01117	1.19753	3.47427	8.39614	5.25347	-1.86407	9.30505e-06	0.00119238
Zm00001d027348	3.71658	2.22459	2.27573	7.29904	11.1505	7.53744	-1.66112	1.04876e-05	0.0013302
Zm00001d050308	0.541491	2.57613	0.971326	0.114817	0.111095	0.156533	3.4184	1.05103e-05	0.0013302
Zm00001d038476	0.774655	0.657874	1.22635	2.89204	2.82515	8.52008	-2.42079	1.06974e-05	0.00134558
Zm00001d011434	2.30537	1.04182	1.29731	4.65212	30.6061	7.31544	-3.19636	1.08574e-05	0.00135697
Zm00001d026576	0.296394	0.088982	0.0001	1.09794	4.83791	2.09164	-4.38024	1.09204e-05	0.00135697
Zm00001d018683	18.7253	6.81196	35.1387	2.9563	2.1809	3.44964	2.82093	1.10937e-05	0.0013702
Zm00001d002071	18.209	130.359	28.6307	9.57023	5.40993	7.67593	2.9674	1.14251e-05	0.00140269
Zm00001d028154	2.33353	2.07721	3.23509	6.26594	14.6202	8.37251	-1.93612	1.16363e-05	0.00142011
Zm00001d022044	5.53707	2.54585	4.2744	7.33817	20.9504	14.0743	-1.77744	1.17663e-05	0.00142749
Zm00001d044232	10.3375	14.2382	14.5825	4.36012	4.12909	4.3839	1.60495	1.19184e-05	0.00143743
Zm00001d013098	6.47623	5.64328	5.95189	7.80756	43.4225	26.9024	-2.11221	1.20743e-05	0.00144772
Zm00001d010321	0.258241	0.449596	0.367353	0.722096	5.81952	1.15232	-2.83913	1.23087e-05	0.00146724
Zm00001d024913	9.08659	4.68218	5.83258	18.2667	34.8825	16.114	-1.82114	1.26886e-05	0.00150378
Zm00001d029051	2.65613	1.8034	3.12824	4.45854	12.0826	9.56288	-1.78253	1.27776e-05	0.00150562
Zm00001d006879	7.03772	2.62507	2.36912	17.7305	16.198	13.4475	-1.97729	1.30702e-05	0.0015313
Zm00001d011629	12.6612	10.8712	9.42631	3.01776	3.49187	3.8695	1.66697	1.32723e-05	0.00154615
Zm00001d043706	1.79808	0.722445	1.70579	3.07568	17.5418	5.37014	-2.62035	1.33959e-05	0.00155173
Zm00001d029996	0.827395	0.233623	0.568717	1.87387	4.74629	4.46962	-2.76652	1.38273e-05	0.0015927
Zm00001d005892	2.48678	1.58573	1.62685	3.85542	103.011	3.36216	-4.27355	1.39367e-05	0.00159634
Zm00001d009425	2.09239	5.94061	2.26596	8.6251	14.2818	15.7584	-1.90854	1.41675e-05	0.00160773
Zm00001d016924	2.85989	3.01361	3.58288	4.62256	17.1055	13.2919	-1.88882	1.4193e-05	0.00160773
Zm00001d032408	1.3575	0.151977	0.68792	2.65068	9.37146	4.03993	-2.86979	1.44747e-05	0.00163063
Zm00001d002347	15.966	40.9974	37.0738	47.6096	179.796	118.781	-1.88025	1.46465e-05	0.00164097
Zm00001d039524	22.1415	5.96523	19.6375	34.4704	257.217	61.8409	-2.88843	1.49241e-05	0.00166299
Zm00001d013743	5.58573	6.0493	3.71678	15.1319	13.0971	16.4643	-1.54165	1.59655e-05	0.00176941
Zm00001d012212	0.612818	0.223676	1.31276	3.05348	4.58857	5.17526	-2.57618	1.61848e-05	0.00178407
Zm00001d044387	3.32606	1.01113	4.08455	6.49574	18.7865	12.2194	-2.15476	1.68525e-05	0.00184773
Zm00001d018682	17.3056	6.65024	34.6224	2.48258	1.48133	3.88286	2.90019	1.74091e-05	0.00189861
Zm00001d038884	5.83538	1.64316	5.50987	7.41893	144.127	14.9814	-3.68046	1.82087e-05	0.00197531
Zm00001d051806	20.4128	31.684	19.1558	9.07862	6.19419	7.91109	1.61982	1.84562e-05	0.00199162
Zm00001d043994	3.19786	0.860232	2.93873	10.2574	24.1283	5.4395	-2.50891	1.88668e-05	0.00202527
Zm00001d049127	7.12827	5.1453	11.0744	19.4497	19.0335	28.0286	-1.51031	1.97624e-05	0.00211036
Zm00001d047573	8.25519	7.00573	8.18068	2.64756	1.51393	1.49312	2.05157	2.01622e-05	0.00213411
Zm00001d040649	0.31617	0.0001	0.023283	1.73776	4.10192	1.90423	-4.51135	2.0193e-05	0.00213411
Zm00001d043837	2.86523	0.206101	0.405483	6.52871	18.9308	9.34984	-3.32364	2.05202e-05	0.00215756
Zm00001d038549	11.6055	8.08083	7.24232	3.3088	1.49579	1.78149	2.03165	2.06789e-05	0.00216316
Zm00001d017247	2.07815	0.385389	0.917546	3.0279	7.72523	6.28877	-2.33353	2.08184e-05	0.0021667
Zm00001d012381	10.4586	1.37949	5.54337	20.1534	41.0454	32.1962	-2.4258	2.33272e-05	0.00241554
Zm00001d008600	21.762	21.7401	95.949	10.0595	6.0149	8.81521	2.48614	2.35861e-05	0.00243008
Zm00001d032476	8.97732	11.1657	7.40546	14.6101	35.4565	21.6458	-1.38025	2.41377e-05	0.00247448
Zm00001d051251	138.776	15.0917	61.8388	226.811	657.105	526.962	-2.70945	2.43604e-05	0.00248106
Zm00001d018791	5.99799	6.19928	4.11841	13.6832	14.0892	11.4444	-1.26521	2.44439e-05	0.00248106
Zm00001d030040	20.4717	15.4294	17.2016	25.3125	94.7778	60.6564	-1.76711	2.50382e-05	0.00252886
Zm00001d039642	13.1205	0.904808	6.52469	16.1045	150.915	63.5416	-3.48794	2.57929e-05	0.00259231
Zm00001d046210	18.1162	17.442	14.0772	26.6654	138.937	44.5461	-2.08197	2.5978e-05	0.00259818
Zm00001d043293	7.67915	4.66109	6.51894	14.8906	16.2745	15.2751	-1.30011	2.6601e-05	0.00264757
Zm00001d031267	43.8381	15.1211	27.5778	57.8652	194.983	108.995	-2.06397	2.70332e-05	0.00267759
Zm00001d049244	9.89533	2.28585	4.78164	7.09882	194.304	24.2309	-3.73353	2.78783e-05	0.00274802
Zm00001d050365	6.91222	5.61012	6.78909	13.9765	12.9334	16.6824	-1.17462	2.8633e-05	0.00278692
Zm00001d011655	0.755668	0.355173	0.575351	0.633599	19.0154	2.50734	-3.71588	2.86439e-05	0.00278692
Zm00001d044604	120.135	217.978	134.725	56.3641	15.982	34.6827	2.14335	2.86807e-05	0.00278692
Zm00001d013067	24.3132	33.4843	27.9496	96.8638	40.7005	107.284	-1.51373	2.93667e-05	0.0028321
Zm00001d006205	1.92646	1.47305	0.680924	3.27179	4.32905	5.89265	-1.72547	2.94219e-05	0.0028321
Zm00001d027486	12.1485	75.8374	17.1562	7.16222	6.68107	4.30969	2.53406	2.98127e-05	0.00285631
Zm00001d025864	6.42602	2.04257	3.30912	6.20018	26.8683	18.5151	-2.13085	3.1103e-05	0.00296607
Zm00001d016087	1.31006	0.762809	0.943637	1.89658	19.5179	4.01832	-3.07574	3.20563e-05	0.00304282
Zm00001d005698	155.865	82.0866	100.035	219.269	884.372	299.343	-2.05347	3.28554e-05	0.0031043
Zm00001d003019	2.19446	4.74534	2.29336	0.883002	0.660453	0.918072	1.90727	3.3359e-05	0.00313743
Zm00001d039324	0.676555	1.08108	0.58597	1.54946	10.7368	2.93094	-2.6989	3.71779e-05	0.00348063
Zm00001d015291	0.281578	0.708062	0.373211	1.33618	1.39906	2.80344	-2.02291	3.73876e-05	0.00348435
Zm00001d002410	3.44747	1.12413	5.09609	8.03106	40.5093	9.53373	-2.58665	3.80988e-05	0.00353456
Zm00001d021929	1.07127	0.364855	0.941633	2.21299	3.91111	5.69978	-2.31403	3.84114e-05	0.00354752
Zm00001d006947	146.925	40.6343	62.9623	192.313	812.479	283.898	-2.3629	3.90097e-05	0.00358662
Zm00001d013689	0.536629	5.34919	1.82814	0.199481	0.308031	0.184455	3.4787	3.96055e-05	0.00362514
Zm00001d044995	11.6095	5.6266	7.01556	16.8815	32.8012	18.4481	-1.49023	3.98502e-05	0.00363133
Zm00001d032495	1.92129	0.359148	1.68863	10.8111	2.85013	16.684	-2.9346	4.03214e-05	0.00365801
Zm00001d009171	9.33521	5.62284	11.613	18.5339	23.4779	27.6553	-1.39062	4.10653e-05	0.00369388
Zm00001d017502	8.3295	14.5249	12.2697	19.0555	28.5768	35.778	-1.24777	4.11803e-05	0.00369388
Zm00001d054010	0.09225	0.050082	0.117901	0.390357	1.12799	0.690782	-3.0856	4.12573e-05	0.00369388
Zm00001d005931	1.87625	0.577593	1.13184	4.35928	9.22148	4.68867	-2.34911	4.18528e-05	0.0037309
Zm00001d010956	33.449	20.0319	28.6882	52.4997	133.57	69.7739	-1.63859	4.30039e-05	0.00381692
Zm00001d047096	0.450601	1.92078	0.79338	3.5707	3.8001	6.75246	-2.1579	4.33061e-05	0.00382145
Zm00001d027766	2.77274	1.15031	3.53955	8.07981	11.1195	6.43244	-1.78018	4.34277e-05	0.00382145
Zm00001d028408	1.12333	2.47208	1.11758	3.88525	15.878	3.86237	-2.32564	4.4125e-05	0.00385125
Zm00001d040263	79.0693	60.2681	107.989	202.236	224.078	264.122	-1.48109	4.4142e-05	0.00385125
Zm00001d013781	2.12667	6.72271	4.36475	6.01967	24.3622	17.8812	-1.86884	4.47491e-05	0.00388768
Zm00001d048416	2.72635	1.58256	1.08638	2.4024	48.4684	4.41341	-3.3571	4.53223e-05	0.00391353
Zm00001d010175	6.99505	4.92297	7.959	15.1913	17.8615	15.947	-1.30168	4.54285e-05	0.00391353
Zm00001d007750	3.04226	8.36161	1.46933	0.751553	0.22901	0.31389	3.31396	4.59006e-05	0.00393766
Zm00001d016401	92.2754	10.6835	63.6209	200.366	1012.32	167.762	-3.05085	4.63911e-05	0.00396315
Zm00001d022099	5.11838	16.5571	5.96527	0.862935	1.96792	1.74105	2.59593	4.7379e-05	0.00403076
Zm00001d033100	0.567674	3.6737	2.95558	0.0001	0.211229	0.137948	4.36494	4.83619e-05	0.00408124
Zm00001d001264	7.64552	17.6456	0.0317	0.094604	0.136838	0.142828	6.08021	4.8406e-05	0.00408124
Zm00001d017120	10.3378	7.08109	6.61629	14.7938	35.7118	16.0623	-1.46968	4.85696e-05	0.00408124
Zm00001d050198	3.17379	1.45717	3.51106	7.73406	18.4826	5.89192	-1.9795	4.87832e-05	0.00408246
Zm00001d045030	2.41267	1.75391	19.0103	0.496418	0.0001	0.374551	4.73375	5.19538e-05	0.00433012
Zm00001d017597	7.24977	6.39858	35.2831	3.85715	2.33471	2.35036	2.51808	5.27571e-05	0.00437926
Zm00001d050196	20.1226	2.63595	15.6851	37.7118	112.117	60.7602	-2.45361	5.38486e-05	0.00445185
Zm00001d014062	31.6543	22.267	28.7089	6.65477	2.02613	10.4856	2.10808	5.51662e-05	0.00454246
Zm00001d007379	37.4602	40.7409	37.015	14.5485	10.2604	15.473	1.51614	5.58825e-05	0.00457241
Zm00001d026375	9.56114	10.3482	10.228	16.1874	33.0204	21.1811	-1.2238	5.60674e-05	0.00457241
Zm00001d048520	0.226772	0.859681	0.50786	2.20835	4.46677	1.98804	-2.44196	5.6199e-05	0.00457241
Zm00001d040639	3.99926	13.281	5.984	1.95907	0.692311	1.51367	2.48171	5.67904e-05	0.00460227
Zm00001d018107	2.5825	3.67432	5.9046	8.37399	37.1314	8.90093	-2.16146	5.72048e-05	0.0046176
Zm00001d052206	0.260288	0.683334	0.448956	1.6993	5.7406	1.471	-2.67781	5.9204e-05	0.00476023
Zm00001d017699	47.7127	42.5891	47.9231	63.9147	327.728	132.299	-1.92239	6.07903e-05	0.00486869
Zm00001d039615	11.8631	5.00631	4.67862	16.8405	36.6528	16.4669	-1.69898	6.23986e-05	0.00497805
Zm00001d047664	34.1659	7.7658	24.5759	62.4598	125.056	60.7679	-1.9004	6.36642e-05	0.00505933
Zm00001d034356	688.278	272.648	622.214	1223.64	2299.46	1687.07	-1.71854	6.59249e-05	0.00521876
Zm00001d033389	82.1714	20.5944	85.5987	170.178	594.504	169.423	-2.31006	6.67021e-05	0.0052553
Zm00001d042933	5.51269	0.89235	3.83501	7.52863	81.9324	10.1717	-3.2824	6.72332e-05	0.0052553
Zm00001d012641	5.48746	1.06778	4.55901	14.0484	21.9139	9.66123	-2.03737	6.73659e-05	0.0052553
Zm00001d045396	1.87017	6.75481	1.42077	0.361072	0.448514	0.326688	3.1442	6.74117e-05	0.0052553
Zm00001d027344	19.2668	12.5617	15.65	30.095	49.5183	40.7119	-1.34159	6.85096e-05	0.00529976
Zm00001d011734	47.8226	26.0306	183.933	16.0228	12.1065	18.0895	2.47962	6.87345e-05	0.00529976
Zm00001d045128	29.2598	35.1678	29.1611	13.2147	8.2901	12.1906	1.47378	6.88902e-05	0.00529976
Zm00001d019356	9.31356	11.2828	9.2759	4.39885	1.85326	3.16391	1.66562	6.90161e-05	0.00529976
Zm00001d016950	12.1336	9.12063	10.2	17.3627	61.5238	20.3453	-1.65755	6.99485e-05	0.00534423
Zm00001d035214	0.0001	0.0001	0.123607	0.685194	0.962816	0.613508	-4.19113	7.01165e-05	0.00534423
Zm00001d030267	3.30883	8.42534	5.0414	1.20542	0.66112	0.680943	2.71922	7.04628e-05	0.00535073
Zm00001d016999	5.60388	12.5598	5.41845	2.42141	1.8447	2.82211	1.7342	7.12364e-05	0.00538952
Zm00001d019734	6.67273	1.91928	3.41829	8.05515	25.6207	16.0817	-2.05064	7.47617e-05	0.00563543
Zm00001d021250	22.8986	9.53031	15.8928	35.751	56.5307	36.9986	-1.41976	7.50834e-05	0.00563895
Zm00001d010201	6.98864	1.58946	3.53259	10.7636	26.9909	13.859	-2.09147	7.80041e-05	0.00583692
Zm00001d010812	0.534198	0.264123	1.06245	0.617413	40.1723	1.23089	-4.49712	8.36064e-05	0.00623073
Zm00001d049154	0.619756	0.0001	0.684025	1.73277	8.65308	8.74521	-3.87503	8.42765e-05	0.00623073
Zm00001d043742	2.35786	1.2094	1.58613	3.50616	16.2809	4.18822	-2.21795	8.43813e-05	0.00623073
Zm00001d034037	13.4575	16.6356	13.9346	28.2218	40.329	25.1626	-1.08984	8.44824e-05	0.00623073
Zm00001d003925	4.7418	3.48667	4.51375	9.42151	8.06984	12.4585	-1.23293	8.48855e-05	0.00623802
Zm00001d047833	4.11731	8.98916	4.43781	2.05315	1.80263	1.81122	1.63034	8.60387e-05	0.00630019
Zm00001d034642	7.10254	3.67489	8.23832	8.89975	165.312	12.0098	-3.29175	8.67052e-05	0.00630694
Zm00001d018819	0.976972	0.435274	1.19221	0.946866	12.0353	4.42134	-2.74032	8.67784e-05	0.00630694
Zm00001d010670	4.84999	2.11881	2.86456	6.11417	13.3295	9.1233	-1.53859	8.70538e-05	0.00630694
Zm00001d029778	7.72693	15.2409	19.151	28.7816	182.182	20.7649	-2.4599	8.8005e-05	0.00635341
Zm00001d043025	27.0258	5.24468	12.8499	26.8667	153.635	64.3085	-2.43981	8.87528e-05	0.00637288
Zm00001d031653	12.7725	14.9201	33.5176	5.91839	6.06321	6.25103	1.74725	8.88964e-05	0.00637288
Zm00001d013231	0.722229	1.16551	0.603843	1.40844	4.99013	4.64885	-2.14858	9.05098e-05	0.00646593
Zm00001d052813	0.374476	0.147366	0.512177	1.25351	2.7168	2.06841	-2.54598	9.28783e-05	0.0066121
Zm00001d011257	9.54791	5.32324	9.49284	1.60795	1.60087	2.27032	2.15273	9.33457e-05	0.00662238
Zm00001d004664	6.42268	1.64783	6.22144	9.61429	41.2053	14.3334	-2.18863	9.43283e-05	0.00666901
Zm00001d039384	3.89728	1.97961	3.03566	5.15643	31.0773	5.8595	-2.23968	0.000100613	0.00706037
Zm00001d026690	11.1812	38.3268	14.25	6.45349	6.04159	4.53585	1.90445	0.000100929	0.00706037
Zm00001d028565	11.1254	2.14698	4.31426	14.25	33.8551	20.7362	-1.9688	0.000101184	0.00706037
Zm00001d051225	11.2072	15.2167	11.8137	26.0793	30.4904	23.1703	-1.06031	0.000101516	0.00706037
Zm00001d044769	50.0721	44.1945	43.1106	71.6403	855.951	62.2746	-2.84909	0.000101605	0.00706037
Zm00001d044861	4.80289	9.59991	5.9163	17.0596	22.5238	22.9826	-1.62254	0.00010193	0.00706037
Zm00001d021093	4.48841	0.644986	3.4163	16.1718	10.9656	13.1054	-2.23479	0.000104686	0.00722686
Zm00001d006948	67.4616	2.59334	31.2854	151.114	502.977	221.434	-3.11094	0.000106675	0.00733949
Zm00001d038665	1.2039	0.384663	1.14931	2.064	8.36344	3.18867	-2.31419	0.000108626	0.00744868
Zm00001d048937	0.409611	0.0001	0.0001	2.89809	4.05062	2.3969	-4.51126	0.000113395	0.00774394
Zm00001d035646	40.6382	19.6533	28.3365	66.327	130.861	52.7522	-1.49575	0.000113687	0.00774394
Zm00001d039531	7.70196	13.5729	6.88877	21.4615	18.5296	23.6667	-1.1765	0.000116131	0.00788419
Zm00001d003068	0.831219	2.82864	6.54797	0.132978	0.576512	0.269311	3.38252	0.000118863	0.00804305
Zm00001d003676	0.339728	0.439701	1.1133	1.66733	6.43132	1.64459	-2.36393	0.00011947	0.00805751
Zm00001d033872	2.66562	2.53028	2.47169	4.87922	26.4289	3.46919	-2.1813	0.000120575	0.00810117
Zm00001d015126	9.21657	16.1527	5.10569	14.8737	106.492	25.0485	-2.26436	0.000120907	0.00810117
Zm00001d045537	8.09938	2.72757	6.09046	2.1154	0.850285	1.33621	1.97546	0.000122139	0.00815703
Zm00001d017457	12.3837	7.62647	10.9135	16.1658	42.4242	22.9032	-1.39797	0.00012407	0.00823877
Zm00001d020984	0.0358909	0.272438	0.206617	0.564118	2.18604	1.13793	-2.91657	0.000124166	0.00823877
Zm00001d021690	0.308378	0.148577	0.144775	0.613169	1.29156	1.23653	-2.38415	0.00013406	0.00886652
Zm00001d047829	5.6778	3.67834	5.51885	1.41908	0.617582	1.39196	2.11719	0.000136496	0.00899866
Zm00001d037743	1.48063	0.14063	0.760552	6.84695	6.77605	3.07033	-2.80914	0.000138401	0.00908845
Zm00001d013997	25.4136	17.9254	27.451	6.65391	4.63871	11.4223	1.63991	0.000138745	0.00908845
Zm00001d041981	0.798573	0.360425	0.364734	1.18314	4.68742	3.55503	-2.62897	0.000143944	0.00937693
Zm00001d026156	52.9278	63.5053	112.842	23.2571	25.4638	21.3379	1.71044	0.000144063	0.00937693
Zm00001d017976	1.76514	0.176403	0.550133	3.13454	6.65676	5.37017	-2.60522	0.000147386	0.00956281
Zm00001d036726	32.2081	21.6404	23.0666	37.2944	153.379	59.6686	-1.70256	0.000149947	0.00969829
Zm00001d001943	1.40074	0.689203	0.749274	2.74392	3.15753	3.50383	-1.72798	0.000152613	0.00981176
Zm00001d035119	14.3379	2.52407	12.6384	29.4081	61.1227	28.015	-2.00664	0.000153393	0.00981176
Zm00001d006753	2.53346	1.05666	1.89105	2.31554	20.7505	4.71186	-2.34138	0.000153393	0.00981176
Zm00001d037033	1.89664	0.140044	0.416877	3.55603	13.1445	7.33566	-3.29226	0.000153615	0.00981176
Zm00001d013810	116.547	40.9189	69.8092	137.574	398.678	244.68	-1.78076	0.000154719	0.00982808
Zm00001d038151	0.23068	0.108143	0.14265	0.444152	2.71143	0.703907	-3.00288	0.000154981	0.00982808
Zm00001d047618	376.934	76.8095	197.908	500.391	1156.09	891.536	-1.9672	0.000155309	0.00982808
Zm00001d021695	0.138575	0.264849	0.183243	0.788726	2.52982	0.404971	-2.66605	0.000156686	0.0098847
Zm00001d012228	39.1621	26.7156	29.1571	52.6048	122.926	79.2276	-1.4226	0.000158466	0.00996632
Zm00001d006467	16.3449	45.8523	18.3314	36.7413	186.865	74.6419	-1.88894	0.0001605	0.0100528
Zm00001d041678	7.84612	18.7798	6.93135	3.14161	1.76016	3.84249	1.94022	0.000161282	0.0100528
Zm00001d035428	5.60112	5.39752	3.74313	1.351	0.827183	2.03692	1.80627	0.000161311	0.0100528
Zm00001d001766	20.9992	18.7281	19.4464	29.5735	131.11	34.4724	-1.7216	0.000162213	0.0100784
Zm00001d034940	0.484624	0.322086	0.402786	0.499934	3.44252	1.15935	-2.0766	0.000163764	0.010144
Zm00001d022051	0.158834	0.0001	0.0001	2.23769	1.08665	0.23671	-4.4849	0.00016581	0.0102048
Zm00001d042634	58.5371	28.7519	40.3631	72.7093	184.053	114.61	-1.54065	0.000165949	0.0102048
Zm00001d048925	39.5693	23.279	20.5378	53.7893	122.972	57.5227	-1.49038	0.00016624	0.0102048
Zm00001d052194	7.66046	9.45715	4.66609	9.10438	59.0734	15.6759	-1.94463	0.000168951	0.0103403
Zm00001d043221	2.29145	1.497	4.03691	1.99552	98.0542	4.91205	-3.74556	0.000171494	0.0104331
Zm00001d003508	10.3752	4.71854	7.53219	9.25065	103.569	16.801	-2.51824	0.000171684	0.0104331
Zm00001d029583	77.2855	17.0144	65.0174	142.867	250.508	177.92	-1.84233	0.000171994	0.0104331
Zm00001d030028	8.05914	13.3209	9.05122	16.9108	35.5639	17.6443	-1.20425	0.00017264	0.0104414
Zm00001d044142	7.01182	32.2216	28.6855	2.61102	6.35567	1.14249	2.74815	0.000174076	0.0104844
Zm00001d013046	13.3877	13.2582	13.9836	5.16483	5.37069	5.00636	1.38637	0.000174479	0.0104844
Zm00001d027949	9.50746	0.121993	4.2797	23.3941	74.2693	45.4791	-3.36335	0.000175304	0.0104844
Zm00001d049081	66.4685	26.522	54.1151	109.351	164.501	144.942	-1.50939	0.000175804	0.0104844
Zm00001d034160	61.0123	68.5281	88.7391	188.447	139.204	186.64	-1.23641	0.000175908	0.0104844
Zm00001d005856	11.8638	3.95942	8.39346	19.2048	35.9959	19.0771	-1.61693	0.000176792	0.0105066
Zm00001d030556	5.90514	4.46125	4.95639	7.78726	20.4094	10.7536	-1.34595	0.000177829	0.0105376
Zm00001d011887	30.3617	7.54695	27.8408	43.5575	124.958	67.6122	-1.84452	0.000180244	0.01065
Zm00001d022597	37.3557	40.7319	53.033	16.1858	18.9516	13.7722	1.42271	0.000181606	0.0106996
Zm00001d023372	3.75146	4.18173	3.12578	1.52639	0.881571	0.690059	1.8358	0.000182258	0.0107073
Zm00001d018335	10.928	9.50885	14.1836	29.7432	23.7871	24.9772	-1.1812	0.000182923	0.0107156
Zm00001d030682	0.280815	0.064592	0.064243	0.659533	2.3332	0.591663	-3.12926	0.000191127	0.0111643
Zm00001d048294	50.0181	14.2718	57.8022	117.07	138.017	114.487	-1.59789	0.000195145	0.0113667
Zm00001d051461	3.90808	3.27619	2.43049	3.97655	18.935	8.00859	-1.68523	0.000196178	0.0113944
Zm00001d040777	50.4571	39.6876	41.2415	18.9946	15.8863	15.417	1.38524	0.000202212	0.0116297
Zm00001d023227	4.7263	2.95309	5.22789	1.29283	0.899014	0.976502	2.02638	0.000202459	0.0116297
Zm00001d008545	75.3818	45.1111	73.1271	118.242	143.465	187.362	-1.21371	0.000203234	0.0116297
Zm00001d031833	50.9466	70.7532	54.6384	104.669	354.945	96.3662	-1.65669	0.000203239	0.0116297
Zm00001d020639	46.3288	34.7843	28.7954	48.3644	173.537	105.418	-1.57439	0.000203578	0.0116297
Zm00001d010463	6.92382	6.1522	5.86861	2.72546	1.23929	1.81741	1.71211	0.000203632	0.0116297
Zm00001d028406	49.7003	25.0051	44.5267	77.7458	185.497	86.9096	-1.55421	0.000208738	0.0118882
Zm00001d045043	59.1649	20.6897	33.4884	51.2115	262.959	132.665	-1.97905	0.000209482	0.0118976
Zm00001d016342	8.13647	84.662	13.6079	5.40954	5.90856	5.27674	2.68078	0.000210222	0.0119066
Zm00001d052174	16.7583	119.435	20.3783	11.4284	9.13362	9.39925	2.38565	0.000211254	0.0119321
Zm00001d030034	5.72122	7.53841	5.48307	9.47536	13.3005	18.1999	-1.12844	0.000214642	0.0120762
Zm00001d021647	0.0187885	0.0001	0.0155272	0.0001	2.17921	0.267676	-6.1518	0.000214984	0.0120762
Zm00001d033156	18.5574	3.14081	12.284	96.0644	12.7939	69.3929	-2.39106	0.000216449	0.0121253
Zm00001d028692	131.209	84.0502	121.389	219.647	353.4	270.839	-1.3258	0.000218229	0.0121917
Zm00001d008370	5.25254	0.906657	9.6701	45.2178	11.7646	26.1746	-2.39324	0.000220717	0.0122972
Zm00001d013507	0.471272	1.59477	0.846492	2.47093	7.81429	1.61942	-2.03118	0.000224274	0.0124615
Zm00001d017087	6.39454	12.7195	9.94312	3.44408	2.57257	2.93864	1.69808	0.000227482	0.0126056
Zm00001d020736	1.85084	0.83868	0.92423	1.76457	13.5838	4.01169	-2.42152	0.000228389	0.0126217
Zm00001d035604	25.4834	88.3467	30.3142	14.2489	16.2523	6.82646	1.9492	0.000230125	0.0126481
Zm00001d020470	8.51802	6.65317	7.309	12.9788	35.4533	12.3542	-1.43509	0.000230307	0.0126481
Zm00001d027947	8.6415	0.074787	1.82557	18.1613	77.3506	35.9971	-3.64096	0.000231207	0.0126481
Zm00001d043741	3.97292	0.550205	4.59411	6.11178	72.2502	6.5151	-3.21871	0.000231334	0.0126481
Zm00001d053995	5.62845	1.8292	3.42761	5.6662	38.4812	9.13932	-2.2914	0.000232589	0.0126829
Zm00001d043479	27.5531	87.2765	54.3716	20.8769	16.3427	16.7829	1.64764	0.0002342	0.0127369
Zm00001d022163	4.59225	3.5481	4.73073	5.51535	43.649	8.0886	-2.15322	0.000237335	0.0128732
Zm00001d039103	5.33647	0.809443	3.31096	10.0273	39.8955	7.46178	-2.60123	0.000237995	0.012875
Zm00001d052532	4.65508	8.21086	5.74644	8.42754	13.4743	23.666	-1.29175	0.000238681	0.0128781
Zm00001d004346	3.2011	2.03108	3.65603	6.58558	10.5393	7.07196	-1.44485	0.000239489	0.0128878
Zm00001d042593	0.801991	0.482166	0.329272	1.10675	7.30581	2.66315	-2.7792	0.000240335	0.0128995
Zm00001d035949	11.5507	5.65016	10.8626	3.44659	2.7582	3.09482	1.59345	0.000241215	0.0129129
Zm00001d038563	0.998725	11.8881	7.34088	0.058815	1.12625	0.130036	3.94309	0.000243647	0.0130091
Zm00001d014608	6.07082	15.5111	11.1782	1.63515	4.77529	2.5929	1.86341	0.000248265	0.0132212
Zm00001d030796	0.364103	0.832473	0.201431	2.26249	0.682835	2.2687	-1.89902	0.000249443	0.0132496
Zm00001d052209	49.8749	23.4663	32.5484	51.1531	273.42	83.405	-1.94593	0.000250405	0.0132663
Zm00001d045459	6.58954	4.32386	3.94287	7.57781	88.4944	7.80115	-2.80568	0.000252021	0.013288
Zm00001d020251	12.3	3.86834	10.847	17.2472	49.6122	23.312	-1.73889	0.000252112	0.013288
Zm00001d004344	3.17875	1.99806	3.68171	6.6341	10.4696	7.05086	-1.44716	0.000255344	0.0134239
Zm00001d016811	27.2084	3.859	16.3041	47.9803	97.3094	48.8073	-2.03468	0.00025918	0.0135675
Zm00001d011805	9.24368	11.3259	8.79559	3.73774	3.64627	4.28144	1.33186	0.000259399	0.0135675
Zm00001d038806	3.02225	0.92042	2.08672	1.75118	55.3044	3.66502	-3.3321	0.000261998	0.0136686
Zm00001d026055	1.18744	0.309205	1.34474	3.03054	3.78539	3.86269	-1.91006	0.00026507	0.0137937
Zm00001d039914	3.07937	15.0038	3.31662	1.41169	0.937607	1.12813	2.6215	0.00026655	0.0138124
Zm00001d016947	0.479662	0.251781	1.28471	7.55099	1.76783	5.67752	-2.89493	0.000266777	0.0138124
Zm00001d009709	4.57696	4.2561	5.87095	8.83577	15.7425	9.18547	-1.19926	0.000268631	0.0138734
Zm00001d006878	9.36938	3.37345	3.61953	14.2452	20.3165	18.1482	-1.68769	0.00027452	0.0141419
Zm00001d043097	18.2395	9.41057	11.6564	27.6919	46.2956	23.7132	-1.3136	0.000275645	0.0141625
Zm00001d042749	0.0001	0.0001	0.242873	0.524163	1.64512	1.59894	-3.95443	0.000276301	0.0141625
Zm00001d053369	18.4683	16.5787	20.6247	27.5004	60.7278	37.5684	-1.17608	0.00029248	0.0149544
Zm00001d037689	38.1768	21.7651	38.5946	55.3	121.318	83.8593	-1.40243	0.000294037	0.0149947
Zm00001d046234	29.6277	50.1387	39.6885	62.0273	132.429	85.06	-1.22646	0.000294731	0.0149947
Zm00001d049789	3.14179	0.74825	4.86313	17.8868	12.3556	6.30954	-2.06207	0.000295599	0.0150003
Zm00001d021205	1.36859	1.01692	1.13752	2.18898	29.4426	1.1564	-3.21828	0.000296304	0.0150003
Zm00001d015298	0.709923	0.290051	0.593262	1.05726	3.28352	2.45933	-2.0936	0.000297932	0.0150455
Zm00001d042147	0.288828	0.220048	0.4054	1.21265	1.05109	2.03985	-2.23484	0.000299503	0.0150878
Zm00001d025727	2.0868	3.74297	2.28072	0.804848	0.676794	1.05293	1.67805	0.000300713	0.0151116
Zm00001d042449	4.06506	0.769702	5.05135	9.66342	25.1579	9.23759	-2.15596	0.000306274	0.0153187
Zm00001d043795	212.421	67.025	162.867	303.81	670.235	418.884	-1.65498	0.000306329	0.0153187
Zm00001d024839	385.431	102.231	135.52	291.102	2035.03	686.335	-2.27322	0.000313028	0.0156156
Zm00001d018727	10.8092	1.88871	14.7914	36.5861	36.8363	30.2348	-1.91488	0.000316464	0.0157487
Zm00001d023529	1793.57	4440.62	3044.54	1097.93	781.108	1002.55	1.68706	0.000317739	0.0157739
Zm00001d028368	22.8317	29.8575	43.5824	14.4871	10.2442	10.0312	1.46958	0.000319745	0.0158351
Zm00001d011429	4.97234	4.40471	4.03351	4.55971	32.4106	10.1885	-1.81416	0.00032269	0.0159424
Zm00001d051693	4.2139	1.66185	0.765175	0.506157	0.098375	0.183408	3.07523	0.000324387	0.0159878
Zm00001d006297	0.616954	0.221777	0.417135	1.22304	1.77304	1.70783	-1.90518	0.00032683	0.0160695
Zm00001d039936	0.69868	0.869261	0.975835	2.4991	14.4181	1.43587	-2.85098	0.000331164	0.0162437
Zm00001d018473	2.62762	1.94016	2.91204	2.12022	30.6149	5.45994	-2.35231	0.000336704	0.0164745
Zm00001d008764	25.1434	17.0866	13.4114	21.4751	180.324	37.5017	-2.1046	0.000337477	0.0164745
Zm00001d027546	1.85038	7.70434	2.46937	0.648938	0.218053	1.08136	2.6256	0.00033894	0.0165066
Zm00001d026094	0.520078	0.181124	0.755846	0.831067	15.3659	0.75633	-3.54044	0.00034256	0.0166434
Zm00001d027436	5.62658	9.20004	4.03521	2.38646	2.0251	1.55594	1.66027	0.000347794	0.0168577
Zm00001d029650	0.75099	2.25603	1.49522	0.321573	0.258144	0.449559	2.12901	0.000352007	0.0170217
Zm00001d018429	8.21617	18.1546	5.1212	2.88301	2.7742	3.18059	1.83323	0.000355097	0.0170926
Zm00001d021689	3.40021	1.388	1.34925	2.61809	12.574	6.53302	-1.82365	0.00035514	0.0170926
Zm00001d030339	62.043	98.339	63.4385	31.3666	30.3281	26.7651	1.33925	0.000361324	0.0173132
Zm00001d039011	1.35798	0.512405	2.72681	1.084	83.4382	2.14917	-4.23673	0.000362247	0.0173132
Zm00001d044806	0.297594	0.0493447	0.140691	0.681791	0.909304	1.31549	-2.57547	0.000362348	0.0173132
Zm00001d030304	1.80989	0.879054	1.82173	3.12808	17.6598	2.18368	-2.34843	0.000364626	0.0173132
Zm00001d026271	58.1935	63.167	63.0279	97.896	167.962	128.488	-1.09671	0.00036466	0.0173132
Zm00001d014443	1.05944	1.06524	0.214717	0.0977757	0.0001	0.0860012	3.66933	0.00036479	0.0173132
Zm00001d021779	10.568	7.55894	11.9841	15.7125	80.5918	14.399	-1.87833	0.000367514	0.0174021
Zm00001d050195	11.0578	4.71802	6.66788	16.2431	24.2329	15.7805	-1.32571	0.000369366	0.0174495
Zm00001d044327	160.66	52.1431	190.174	302.628	547.07	431.556	-1.66879	0.000371905	0.0175291
Zm00001d018162	0.050708	0.0001	0.271037	1.93207	0.369883	1.45973	-3.54694	0.000378781	0.0178122
Zm00001d047574	5.90018	2.07626	3.47125	5.41232	24.7501	8.95692	-1.77283	0.000384917	0.0180594
Zm00001d005177	14.3771	7.9911	13.0872	24.851	45.8928	19.4208	-1.34656	0.000392652	0.0183802
Zm00001d003228	8.85044	7.12036	5.873	7.51742	62.8164	13.9629	-1.94825	0.000395971	0.0184934
Zm00001d043929	5.5117	8.33697	11.3511	14.2545	68.0523	11.7076	-1.89947	0.000399158	0.0185998
Zm00001d018863	3.51413	5.51577	3.17899	1.38827	1.58864	1.17311	1.55674	0.000404605	0.0188109
Zm00001d024927	6.20392	11.0837	4.97166	13.8794	12.5296	19.9634	-1.05886	0.000406692	0.0188652
Zm00001d039112	3.05876	1.89104	3.56878	5.37322	22.8195	5.22357	-1.97187	0.000411712	0.0190208
Zm00001d026060	1.68173	0.285548	0.938269	2.08407	4.95889	4.13417	-1.94367	0.000411902	0.0190208
Zm00001d020332	3.07977	16.3791	9.93899	1.66076	3.54143	1.73726	2.08282	0.000413435	0.0190487
Zm00001d006056	1.33769	0.451125	0.886913	0.053276	0.0001	0.174716	3.55224	0.000415117	0.0190833
Zm00001d000675	14.2197	6.3554	9.04933	12.6149	33.3812	35.4669	-1.45936	0.00041825	0.0191365
Zm00001d049594	3.09618	0.150169	3.14446	6.47621	26.7953	9.75194	-2.75105	0.000418733	0.0191365
Zm00001d002285	6.75792	22.9385	7.54256	2.72728	3.16364	4.28746	1.87131	0.000419074	0.0191365
Zm00001d013565	0.884958	0.437648	0.707795	2.81704	1.97773	3.32893	-2.00037	0.000422916	0.019269
Zm00001d014422	8.66166	5.23164	9.20172	12.5873	20.7598	21.353	-1.24396	0.000424579	0.0193019
Zm00001d044300	49.898	28.9666	47.2088	71.7523	183.114	86.5005	-1.43706	0.00042822	0.0193924
Zm00001d011654	3.57988	4.05417	2.79181	3.8124	23.0503	7.8453	-1.7351	0.000428461	0.0193924
Zm00001d035495	22.6409	11.6775	21.2602	38.627	41.0887	49.4346	-1.21645	0.000431436	0.019484
Zm00001d044162	20.5828	6.513	14.5792	22.0518	60.2612	38.3102	-1.53325	0.000437751	0.0197257
Zm00001d005654	2.28571	3.04376	3.3473	4.28999	29.6237	5.27545	-2.17522	0.000441751	0.0198471
Zm00001d013378	6.63766	7.73109	4.59972	2.04077	1.23037	2.02485	1.84063	0.00044238	0.0198471
Zm00001d042717	62.2434	19.3158	31.7214	81.1183	154.202	88.9614	-1.51735	0.000446278	0.0199195
Zm00001d002642	4.02184	4.08287	2.54732	5.74789	7.11642	10.521	-1.13448	0.00044677	0.0199195
Zm00001d025455	0.0001	0.04672	0.0001	1.41621	0.0001	0.871231	-5.60745	0.000447431	0.0199195
Zm00001d026657	17.0574	5.35897	13.3111	19.4469	75.1248	26.455	-1.76022	0.000447881	0.0199195
Zm00001d048544	0.900902	1.0201	0.817009	0.697696	18.1115	1.21532	-2.87057	0.000449052	0.0199284
Zm00001d024821	1.24539	0.905267	2.70576	4.69492	4.4631	4.41815	-1.48311	0.000450282	0.0199398
Zm00001d044156	29.6764	13.4789	28.9921	32.9519	178.473	54.1926	-1.88033	0.000455479	0.0201188
Zm00001d007360	1.03388	0.552442	0.695809	1.79122	4.14122	2.18424	-1.83051	0.000456286	0.0201188
Zm00001d028577	32.082	13.0715	28.3324	40.9054	162.886	43.7064	-1.75187	0.000457329	0.0201215
Zm00001d043600	9.45935	3.74633	8.14713	16.0495	12.9988	25.0422	-1.34095	0.000471997	0.0207118
Zm00001d005208	4.67965	9.95261	7.48848	7.26831	69.785	13.3713	-2.03132	0.000472766	0.0207118
Zm00001d017604	16.7072	51.0393	15.2269	10.7322	5.67847	8.23164	1.75151	0.000478093	0.0209005
Zm00001d016896	8.1849	7.13645	6.11549	7.96347	28.847	16.258	-1.30776	0.000480229	0.020911
Zm00001d012231	32.6811	71.2522	39.191	21.8961	15.0153	7.81297	1.67813	0.000480373	0.020911
Zm00001d045125	9.3243	150.942	19.2735	9.78232	9.98658	6.29304	2.78429	0.000482268	0.020949
Zm00001d044076	41.0638	25.1649	49.3104	71.9644	89.254	87.434	-1.10575	0.000490385	0.0211976
Zm00001d042940	4.38056	3.20819	3.13722	5.51885	8.47308	11.2077	-1.2323	0.000490743	0.0211976
Zm00001d017889	8.14327	7.77647	8.54221	11.7598	17.8438	20.5109	-1.03469	0.000491093	0.0211976
Zm00001d015091	36.5165	12.1215	22.6862	36.8235	376.952	31.8442	-2.64335	0.000493264	0.0212466
Zm00001d038290	20.3614	24.2649	19.3147	9.24068	9.25084	7.77062	1.28376	0.000496346	0.0213345
Zm00001d025831	118.936	48.5192	78.6058	200.579	258.226	170.291	-1.35427	0.00050148	0.0215101
Zm00001d020705	31.5682	26.6615	81.4946	2.77623	18.7112	5.6557	2.36392	0.000504183	0.0215399
Zm00001d019936	101.534	424.082	124.901	66.9705	32.818	62.2812	2.00497	0.000504275	0.0215399
Zm00001d017806	7.27881	4.39553	6.31414	9.04037	16.4223	14.5039	-1.15172	0.000510404	0.0217564
Zm00001d027455	305.788	735.693	495.405	201.5	99.0753	174.629	1.69339	0.000513116	0.0218193
Zm00001d009418	5.73844	6.48321	7.42352	10.6998	12.7853	13.8875	-0.927807	0.000514278	0.0218193
Zm00001d002015	7.78933	4.29362	10.4169	1.46162	1.26908	1.79688	2.3131	0.000515074	0.0218193
Zm00001d003505	0.619956	0.579544	0.735325	1.13668	14.9276	0.721216	-3.11694	0.000517795	0.0218894
Zm00001d010174	0.602153	0.239591	0.717788	1.45306	2.27243	1.56721	-1.76289	0.000519841	0.0219307
Zm00001d005879	9.22006	1.13759	8.54502	6.17585	189.382	13.6596	-3.46834	0.000520973	0.0219333
Zm00001d034130	20.0832	12.5292	20.8401	42.4882	28.4034	43.0945	-1.09253	0.000535925	0.0225165
Zm00001d029075	7.4247	29.3122	7.67501	4.80733	3.10574	3.6896	1.93649	0.000542226	0.0227347
Zm00001d040027	185.743	36.8229	132.605	308.081	389.47	446.665	-1.68777	0.000545234	0.0227655
Zm00001d011051	32.472	15.0936	25.5883	45.4506	106.504	47.4479	-1.44668	0.000545517	0.0227655
Zm00001d020707	18.4185	10.9465	13.2062	23.9903	39.7096	28.1821	-1.1099	0.000546292	0.0227655
Zm00001d018106	0.270359	1.16319	1.01413	2.54033	3.66135	2.31686	-1.79919	0.000548624	0.0228163
Zm00001d020939	12.584	16.1208	13.488	21.1541	25.7726	32.9562	-0.920889	0.000551727	0.0228989
Zm00001d003830	39.9647	5.77531	31.4665	81.3487	132.065	71.0967	-1.88169	0.000556184	0.0229935
Zm00001d009985	12.3412	6.70774	10.4038	19.3595	66.1639	12.9068	-1.7407	0.00055625	0.0229935
Zm00001d020614	21.0671	8.40174	27.5087	45.4806	44.3671	56.4156	-1.3601	0.0005662	0.023301
Zm00001d051041	0.323281	0.267058	0.085455	1.0179	0.911998	1.45362	-2.32387	0.000567765	0.023301
Zm00001d044841	0.401585	0.253679	0.304557	1.17148	1.17439	1.46972	-1.99107	0.000568566	0.023301
Zm00001d020834	11.6526	7.15661	13.1196	15.9231	31.1344	30.9918	-1.28953	0.000569965	0.023301
Zm00001d047503	56.1017	107.563	57.437	29.7011	21.6541	31.6436	1.41355	0.000570403	0.023301
Zm00001d018704	5.96283	4.13065	10.249	13.8541	13.0407	31.3559	-1.51778	0.000570687	0.023301
Zm00001d042730	63.8891	17.0819	60.2015	261.993	67.0897	161.397	-1.79674	0.00057242	0.023301
Zm00001d047274	0.061595	0.320802	0.152423	0.613236	1.01024	0.896701	-2.2364	0.000574778	0.023301
Zm00001d042114	846.099	470.345	848.856	1861.78	1789.41	1502.17	-1.25095	0.00057501	0.023301
Zm00001d018326	14.137	15.9375	16.738	22.6529	47.9254	26.8619	-1.05762	0.000575052	0.023301
Zm00001d049286	1.17856	0.929962	0.990768	0.25478	0.209714	0.367	1.89816	0.000579517	0.023406
Zm00001d010961	10.5311	2.1564	7.55716	15.0575	29.4929	17.7216	-1.62104	0.000579928	0.023406
Zm00001d031923	0.15895	0.115624	0.0001	1.52532	1.77097	0.109511	-3.63221	0.000587921	0.023682
Zm00001d020670	73.2761	35.2575	67.2196	113.923	152.408	156.28	-1.26578	0.000593219	0.0238485
Zm00001d003504	93.3545	60.0911	147.537	192.8	523.499	193.395	-1.5957	0.000597549	0.0239366
Zm00001d040726	10.6462	7.73738	19.9542	39.3135	17.0604	44.5145	-1.39592	0.000597745	0.0239366
Zm00001d038780	11.0077	12.2248	17.5312	20.3874	46.8672	24.9065	-1.17687	0.000602202	0.0240681
Zm00001d053864	13.1541	23.8837	31.739	5.20621	5.75206	11.3902	1.62175	0.000607533	0.024234
Zm00001d046261	93.9942	45.429	67.5105	161.175	154.004	164.456	-1.21277	0.000613905	0.0244406
Zm00001d017288	2.98552	35.9783	5.17025	1.32645	3.26185	2.10572	2.72095	0.000617554	0.0245382
Zm00001d002762	15.8007	18.0314	9.85099	16.19	100.8	25.2119	-1.70279	0.000619205	0.0245562
Zm00001d036652	0.563247	2.32441	0.168812	0.047254	0.016316	0.167859	3.72323	0.000621081	0.0245831
Zm00001d044703	0.57695	0.414298	0.116997	1.20827	1.58046	2.15922	-2.15855	0.000622828	0.0246047
Zm00001d008546	137.846	90.5447	145.467	229.171	315.492	306.788	-1.18743	0.00062836	0.0247727
Zm00001d021596	140.1	239.841	130.526	256.209	629.784	349.796	-1.27554	0.000629498	0.0247727
Zm00001d021977	17.0697	10.8367	16.4646	22.5623	85.4548	27.791	-1.61388	0.000631808	0.0247794
Zm00001d052653	28.3758	12.815	26.9877	41.9857	89.323	49.8559	-1.40991	0.000632085	0.0247794
Zm00001d039412	9.63147	6.58076	6.65909	13.9398	27.9277	12.6022	-1.25192	0.000641616	0.0251051
Zm00001d032694	0.407598	0.141513	0.137945	0.440864	3.21154	0.947928	-2.74324	0.000645226	0.0251982
Zm00001d046334	11.0095	2.46395	11.3381	26.7569	15.8487	34.5602	-1.63696	0.000653569	0.0254755
Zm00001d032458	140.867	37.9182	122.551	173.201	688.572	250.303	-1.88381	0.000657041	0.0255623
Zm00001d000825	5.04793	4.32463	6.26112	22.0613	13.2373	14.1123	-1.66017	0.000663152	0.0257511
Zm00001d039328	17.1919	68.8228	16.5177	12.7634	4.74262	2.35829	2.36783	0.000664987	0.0257736
Zm00001d011428	9.07994	7.69629	6.52943	8.3571	44.518	14.5988	-1.53365	0.000681344	0.0263547
Zm00001d042293	1.96459	5.01886	1.61853	0.752899	0.621343	1.05417	1.82466	0.000683496	0.0263547
Zm00001d035925	128.246	27.825	58.4597	154.509	330.566	214.833	-1.70598	0.000684842	0.0263547
Zm00001d049113	19.6672	22.6334	31.2917	46.5787	39.4797	65.8612	-1.04568	0.000686351	0.0263547
Zm00001d013500	0.875176	0.167018	1.12261	3.53695	2.66176	3.93223	-2.22646	0.000687512	0.0263547
Zm00001d053568	22.1505	447.05	23.3789	22.0163	16.0817	18.0719	3.13249	0.000687692	0.0263547
Zm00001d052480	0.527109	2.01743	1.46911	3.15098	5.96332	3.71217	-1.67614	0.000694218	0.0265551
Zm00001d037693	26.7225	8.54541	15.4789	34.1081	67.4823	37.1532	-1.45103	0.000704063	0.0268816
Zm00001d042063	1.18087	0.157568	1.85332	2.99498	19.5939	2.60305	-2.98054	0.000715891	0.0272375
Zm00001d047579	6.6684	1.40844	9.9332	14.9751	30.6556	17.2613	-1.80408	0.000716043	0.0272375
Zm00001d012573	4.12691	1.02694	3.18993	4.76539	12.6577	8.12334	-1.61435	0.000723203	0.0274229
Zm00001d002436	17.463	3.46318	7.648	13.8532	62.8047	28.2749	-1.87668	0.000723948	0.0274229
Zm00001d023298	1.54805	3.4244	1.84207	0.682283	0.339899	0.195242	2.48478	0.000724929	0.0274229
Zm00001d034718	23.5151	31.3637	32.2257	13.8452	9.39762	12.7532	1.27491	0.000728359	0.0275019
Zm00001d006551	52.9296	41.4005	51.843	65.5062	223.905	97.9422	-1.40597	0.000732369	0.0275821
ZeamMr002	73.5912	72.1371	46.2935	102.312	174.847	144.894	-1.13615	0.000733173	0.0275821
Zm00001d031835	4.37925	1.90472	6.92025	10.3829	12.4252	15.4362	-1.53425	0.000734721	0.0275897
Zm00001d024268	12.5568	112.253	25.966	7.82202	13.8132	10.5154	2.22949	0.000741192	0.0277818
Zm00001d021208	3.96379	3.33648	3.80327	4.93212	61.6827	2.98843	-2.64814	0.000748476	0.0279938
Zm00001d038717	1.77377	1.01972	1.31241	2.03433	10.8189	3.63075	-2.00529	0.000749577	0.0279938
Zm00001d048220	7.5062	6.76984	4.97234	0.821172	3.17456	1.00713	1.94391	0.000752806	0.0280201
Zm00001d033169	9.37067	21.0888	4.72348	3.95659	3.30084	1.563	1.99596	0.000753015	0.0280201
Zm00001d007962	10.0456	36.5537	31.5925	8.59206	9.96288	4.7697	1.74516	0.000756102	0.028084
Zm00001d045499	5.83895	25.9919	5.61628	4.1486	2.64166	2.70315	1.97986	0.000767538	0.0284572
Zm00001d004006	32.4046	244.066	59.4738	20.7731	30.9517	21.4888	2.19804	0.000770617	0.0285198
Zm00001d003023	2.12911	3.98398	2.49249	0.529606	0.925157	1.00615	1.80608	0.000787124	0.0290782
Zm00001d048969	0.471096	0.618698	0.564748	0.489256	3.20109	2.01839	-1.78674	0.000796668	0.0293778
Zm00001d027794	15.4325	2.50365	14.6722	1.23289	0.0001	0.0001	4.72489	0.000804217	0.029603
Zm00001d029356	31.6865	6.57628	37.9278	53.7227	134.699	82.0424	-1.82775	0.000816094	0.0299863
Zm00001d021836	0.562809	0.358777	1.10421	3.19013	2.57492	2.29322	-1.99198	0.00082411	0.0302267
Zm00001d021591	6.15861	6.24871	5.47102	11.1771	14.6567	10.6397	-1.02864	0.00082928	0.0303305
Zm00001d011649	57.0194	15.9722	60.9616	90.448	197.168	122.308	-1.61363	0.000829899	0.0303305
Zm00001d040029	79.9097	7.31206	37.9242	135.155	163.897	184.598	-1.95035	0.000843105	0.0307126
Zm00001d017713	0.510351	0.0001	0.449289	1.30333	4.52197	2.78146	-3.16476	0.000843567	0.0307126
Zm00001d047397	15.7397	7.6761	13.0693	23.8996	34.4883	22.5499	-1.1495	0.000845402	0.0307126
Zm00001d021026	15.3957	5.43931	8.01276	21.052	34.2337	16.4772	-1.31478	0.000846944	0.0307126
Zm00001d029955	2.54487	0.373541	0.979836	5.12091	4.31395	5.33883	-1.92213	0.000847845	0.0307126
Zm00001d014011	13.2756	5.07684	10.4626	14.0493	28.8948	26.4711	-1.26843	0.000851705	0.0307981
Zm00001d014562	15.0192	25.4731	15.785	27.79	39.1427	41.6982	-0.94881	0.000860229	0.0310358
Zm00001d043740	9.145	2.31502	4.0348	5.06528	55.9703	12.5878	-2.24838	0.000861308	0.0310358
Zm00001d000483	0.029317	0.104361	0.058281	0.239016	0.446105	0.204262	-2.21201	0.000873908	0.0314346
Zm00001d029475	14.4701	64.7796	22.3643	11.4789	9.51529	9.11795	1.75468	0.000875757	0.0314354
Zm00001d009568	5.89781	10.8576	6.7101	4.28505	159.08	9.82898	-2.88378	0.000876995	0.0314354
Zm00001d047478	2.66892	2.26568	1.81443	2.26948	47.3689	2.16249	-2.94023	0.000884555	0.031651
Zm00001d046805	5.66083	0.245732	2.16536	6.59567	39.6712	8.37844	-2.75911	0.000898228	0.0320843
Zm00001d010635	14.0453	8.81035	12.2832	19.0837	32.5436	22.0248	-1.06766	0.000912165	0.0324783
Zm00001d006417	9.9062	2.81612	8.13754	15.3854	21.4441	15.5205	-1.32746	0.000912429	0.0324783
Zm00001d031133	7.56405	4.81881	5.72095	8.50752	22.2971	13.4343	-1.28902	0.000915979	0.0325445
Zm00001d050868	57.408	88.9356	61.0882	26.7964	14.1711	31.4544	1.51814	0.000917463	0.0325445
Zm00001d020371	2.06729	1.36736	1.80836	2.24697	8.86957	3.8712	-1.51531	0.000930936	0.0329654
Zm00001d052205	0.156402	0.275257	0.0001	1.04248	2.52935	0.330255	-3.17595	0.000937993	0.0331092
Zm00001d002288	0.324441	3.83586	0.236725	6.12	6.64986	7.90303	-2.23314	0.000938226	0.0331092
Zm00001d046852	3.4912	1.13966	3.38784	2.90945	39.2026	3.94468	-2.52197	0.000941759	0.0331768
Zm00001d043491	42.8504	9.97166	20.9471	62.4706	70.9114	62.8523	-1.41149	0.000947666	0.0333276
Zm00001d021728	7.18079	6.12279	6.82976	9.48787	15.9374	13.7328	-0.959724	0.000959556	0.033688
Zm00001d039527	0.620267	0.533488	0.602943	0.555079	12.322	1.32775	-3.01544	0.000965512	0.033821
Zm00001d027548	16.6968	11.5052	14.9979	28.2302	24.0166	30.3066	-0.934299	0.000966644	0.033821
Zm00001d047663	57.447	32.4239	53.4344	84.7286	128.862	109.105	-1.17108	0.000968524	0.033829
Zm00001d044495	32.2408	188.08	20.6625	19.2281	16.4892	12.7174	2.31482	0.000976318	0.0340433
Zm00001d025011	66.9512	50.0818	60.9864	90.3888	158.189	136.736	-1.114	0.000989626	0.0344487
Zm00001d040245	6.96243	8.00132	5.52533	11.2414	23.4913	12.591	-1.20771	0.000998382	0.0346946
Zm00001d036234	4.85875	2.73719	2.68437	5.06287	26.9431	5.2046	-1.85583	0.00100546	0.0348813
Zm00001d017494	0.505133	0.0001	0.239361	1.13469	3.66957	1.75347	-3.13867	0.00101018	0.0349602
Zm00001d006711	48.7752	25.2324	49.2828	74.0547	137.518	74.2898	-1.21326	0.0010122	0.0349602
Zm00001d024788	19.5969	17.348	8.42345	6.63845	4.15359	5.65209	1.46411	0.00101284	0.0349602
Zm00001d009309	6.72023	3.34882	10.3535	20.6039	24.7366	10.4979	-1.45109	0.00102059	0.0351684
Zm00001d002018	14.9124	6.18337	18.434	3.17598	2.60513	5.16324	1.85275	0.00103333	0.0355477
Zm00001d002017	8.87377	4.18648	12.3074	1.78192	1.72593	2.02786	2.19615	0.00103596	0.035578
Zm00001d043220	5.63234	5.14527	6.05675	5.74986	46.3409	12.9419	-1.94976	0.00103825	0.035578
Zm00001d053181	8.28511	10.3918	8.68221	13.6485	19.8149	17.4608	-0.896332	0.00103942	0.035578
Zm00001d017212	7.89405	9.08822	9.61882	4.54513	3.16489	3.64446	1.22822	0.00104215	0.0356119
Zm00001d016255	20.8001	52.9689	36.1309	10.0712	17.9526	11.7499	1.4663	0.00104402	0.0356165
Zm00001d025614	7.44509	0.211235	1.13055	3.03247	129.549	6.80313	-3.98758	0.00104851	0.0357103
Zm00001d042767	208.361	83.6251	151.451	310.724	451.211	316.062	-1.28155	0.00105438	0.0358507
Zm00001d044526	8.58041	7.10037	19.6467	43.2415	48.5931	12.2763	-1.55926	0.00106189	0.0360463
Zm00001d026633	1.8229	15.4014	3.72854	0.890352	2.04625	0.46849	2.62138	0.00106814	0.0361398
Zm00001d044157	10.5247	2.23186	10.0636	9.42391	89.8517	14.8379	-2.32208	0.00106885	0.0361398
Zm00001d044726	15.3153	6.41911	8.15537	8.27731	69.7424	29.0787	-1.84121	0.00107074	0.0361398
Zm00001d028120	2.76138	1.21976	3.38326	0.476747	0.571379	0.564071	2.19154	0.0010717	0.0361398
Zm00001d050347	3.18802	10.0613	4.28676	1.73519	1.86874	1.84086	1.68738	0.00108244	0.0364423
Zm00001d004921	2.80003	0.468611	2.54329	4.464	4.24845	15.8712	-2.08061	0.00108526	0.0364772
Zm00001d026072	9.73623	5.32082	7.50807	23.9606	15.7804	17.2074	-1.33556	0.00109598	0.0367771
Zm00001d023535	2.00995	0.333207	1.57804	3.20179	8.34567	4.15712	-2.00182	0.00111419	0.037327
Zm00001d010675	2.02755	1.24874	2.73889	2.43544	19.2779	3.27648	-2.05466	0.00112078	0.0374866
Zm00001d012749	15.644	7.49737	11.9262	16.9269	29.5593	28.7512	-1.10131	0.00113869	0.0380195
Zm00001d007175	6.66592	4.76393	6.46884	6.25924	36.7704	10.2621	-1.57406	0.00114042	0.0380195
Zm00001d015228	5.07417	9.33808	9.65889	9.37317	21.9898	19.6949	-1.08483	0.00115064	0.038298
Zm00001d039913	5.40129	8.68273	7.2289	11.4932	21.8203	10.734	-1.04733	0.00115333	0.0383252
Zm00001d004342	0.233205	0.842351	0.590567	1.56882	1.79733	2.49222	-1.81401	0.00117936	0.0391269
Zm00001d046314	6.88636	4.76085	6.62965	8.90991	27.6131	11.0989	-1.38161	0.00118463	0.0391964
Zm00001d034596	10.2746	9.24308	8.27044	18.2468	24.9028	14.3537	-1.04918	0.00118528	0.0391964
Zm00001d005813	40.8594	14.3669	53.056	107.727	136.647	62.8431	-1.50446	0.00119492	0.0394515
Zm00001d041735	0.309894	0.478776	0.388565	1.67969	1.26597	1.03628	-1.75807	0.00120004	0.0395569
Zm00001d038764	127.357	13.177	68.5175	115.857	694.445	211.406	-2.28905	0.00121371	0.0397476
Zm00001d019260	15.1744	37.3829	12.1155	6.98555	7.71538	6.03812	1.64081	0.00121428	0.0397476
Zm00001d053424	1.66976	0.928245	0.564229	0.141029	0.327544	0.061445	2.57683	0.00121529	0.0397476
Zm00001d047883	5.74929	5.05082	5.55854	6.55628	33.4836	8.42203	-1.5668	0.00121619	0.0397476
Zm00001d021943	0.142245	0.153124	0.260002	0.564821	0.618477	0.613085	-1.69357	0.00121744	0.0397476
Zm00001d030163	53.4478	25.4287	36.9828	82.3759	99.0062	76.4001	-1.15378	0.00121746	0.0397476
Zm00001d014530	69.5111	15.7822	49.9414	90.5331	156.522	142.598	-1.52672	0.00122027	0.039776
Zm00001d007714	0.280626	0.487017	0.389789	1.02009	2.37899	0.775186	-1.8506	0.00122617	0.0399049
Zm00001d035035	4.70216	1.2975	3.20618	5.91102	10.9304	7.12664	-1.38049	0.00123389	0.0400287
Zm00001d044167	1.0345	0.222365	0.868583	2.01491	6.04127	1.69518	-2.19784	0.00123493	0.0400287
Zm00001d017748	6.54479	7.82285	10.1	2.91466	3.09809	2.90744	1.45573	0.00123583	0.0400287
Zm00001d026412	0.0001	0.0001	0.544914	0.702671	7.22282	2.66515	-4.28009	0.00125217	0.0404731
Zm00001d012338	17.1276	80.5452	22.355	10.4588	11.6049	12.841	1.78187	0.0012535	0.0404731
Zm00001d046134	0.603797	1.71568	0.667273	1.37838	4.42998	3.34795	-1.61619	0.00125802	0.0405553
Zm00001d009589	3.57723	427.21	30.4772	10.1508	14.6782	14.1876	3.56343	0.00128985	0.0414999
Zm00001d015638	5.65801	1.74039	4.31665	9.70796	10.5895	8.96722	-1.32079	0.00129331	0.0414999
Zm00001d004361	3.57657	1.91495	2.77025	3.2829	15.6247	4.64044	-1.51108	0.00129339	0.0414999
Zm00001d033194	1.54428	7.43215	0.810655	0.673795	0.63251	0.445617	2.48194	0.00129985	0.041642
Zm00001d023498	4.18065	9.85846	3.63177	2.13926	1.45959	1.21046	1.87747	0.00130937	0.0418815
Zm00001d003657	3.93921	4.08169	3.63933	4.6058	18.1213	7.01964	-1.35114	0.00131292	0.0419297
Zm00001d029209	0.129383	0.197951	0.131831	0.419791	0.308648	1.11519	-2.00546	0.00132257	0.042172
Zm00001d021901	18.4847	8.75497	16.2549	23.1642	35.4158	35.7568	-1.11698	0.00133966	0.0426468
Zm00001d031338	19.1881	10.6722	13.4251	18.4314	62.4577	30.3638	-1.36189	0.00134237	0.0426468
Zm00001d002707	6.47462	0.162811	1.20982	2.55	54.2323	17.3909	-3.24064	0.0013437	0.0426468
Zm00001d002250	1.76232	2.04459	1.34549	1.29375	12.6862	3.2473	-1.74138	0.00134828	0.0427262
Zm00001d012675	256.764	91.5871	130.553	283.547	512.758	422.734	-1.34793	0.00135107	0.0427484
Zm00001d044918	7.44928	1.88305	4.70964	11.9408	13.5956	11.4359	-1.3967	0.00136213	0.043032
Zm00001d034643	14.0762	6.84002	14.4783	16.5506	149.277	9.67841	-2.30992	0.00137319	0.0433145
Zm00001d031736	0.0001	0.059868	0.207983	0.62914	2.03524	0.222817	-3.42963	0.00137844	0.0434134
Zm00001d034978	80.7424	243.275	94.782	60.8073	39.8069	36.6369	1.60944	0.00138713	0.0436202
Zm00001d008248	8.83453	13.4126	6.63813	5.40164	1.71127	2.66713	1.56242	0.00139012	0.0436473
Zm00001d003848	0.13875	0.173032	0.243373	0.740136	0.679044	0.656353	-1.90252	0.0013927	0.0436613
Zm00001d028590	16.6896	9.00666	11.7794	19.9828	36.1656	22.9926	-1.07847	0.00139638	0.04371
Zm00001d019725	50.3612	5.81916	26.6597	60.271	137.399	84.6991	-1.76918	0.00139942	0.0437282
Zm00001d021959	0.884586	0.688811	0.413633	0.620424	9.6863	1.57475	-2.58003	0.00140123	0.0437282
Zm00001d018331	10.3927	16.6602	6.98779	5.44029	2.58051	4.65973	1.42464	0.00141872	0.0442067
Zm00001d032806	0.96151	0.693168	0.931213	3.15582	1.43392	2.82034	-1.51883	0.00143792	0.044737
Zm00001d047060	13.7843	4.02776	9.77556	22.7967	28.8642	17.9156	-1.33458	0.00144178	0.0447892
Zm00001d012420	27.8653	7.65141	11.1677	16.2514	243.813	19.9053	-2.58426	0.00146616	0.0454775
Zm00001d034186	0.827077	1.05824	2.10092	2.24878	11.3519	2.02872	-1.97116	0.00147227	0.0455981
Zm00001d005849	3.52748	1.28218	2.50919	4.42466	9.75298	5.03235	-1.39217	0.00147569	0.0456352
Zm00001d032560	75.4494	23.4955	44.5063	75.2587	189.519	122.902	-1.43431	0.00147949	0.0456838
Zm00001d031957	4.01552	5.98244	5.01884	23.1281	2.27533	26.0043	-1.77541	0.00148565	0.0456941
Zm00001d035494	43.4065	26.7055	46.8993	80.1453	79.5813	80.8082	-1.0396	0.00148609	0.0456941
Zm00001d035236	43.1738	15.9672	35.6454	97.9331	49.4536	81.4362	-1.27148	0.00148651	0.0456941
Zm00001d052545	36.4322	32.973	30.3546	42.2333	87.5938	64.8606	-0.96463	0.0014933	0.045834
Zm00001d030266	30.9793	20.8663	31.2506	13.5174	7.03697	9.72003	1.45668	0.00150642	0.0460859
Zm00001d040561	121.481	140.525	134.915	261.786	269.06	232.635	-0.943742	0.00150781	0.0460859
Zm00001d051907	0.904427	3.83894	1.37853	0.460725	0.145259	0.454521	2.52923	0.00150825	0.0460859
Zm00001d027946	10.0123	1.17855	2.41117	8.85013	23.4331	18.6029	-1.90345	0.00151719	0.0462679
Zm00001d042810	15.0113	6.2056	17.6782	34.7988	24.3542	34.886	-1.27367	0.00151872	0.0462679
Zm00001d034667	44.2812	18.0517	26.3017	31.2076	227.379	56.6273	-1.83039	0.00152417	0.0463066
Zm00001d028962	47.9152	19.9999	30.6973	47.6752	147.868	61.5151	-1.38225	0.00152451	0.0463066
Zm00001d021706	32.5747	13.8101	32.898	67.0046	41.5535	65.0278	-1.13057	0.00153292	0.0464933
Zm00001d037724	4.29904	6.17241	7.76935	12.6749	13.1463	10.2252	-0.982689	0.00153842	0.0465363
Zm00001d022191	0.778674	0.076456	0.431402	1.40564	3.41681	2.1765	-2.44365	0.00153888	0.0465363
Zm00001d017994	2.79521	2.60857	1.79106	3.62037	9.04731	5.80198	-1.36012	0.00154733	0.0467231
Zm00001d029847	5.84609	3.19783	5.84991	1.67701	0.617438	1.88298	1.83403	0.00155122	0.0467716
Zm00001d029087	8.30757	17.216	7.87841	11.938	105.089	13.6179	-1.96765	0.0015615	0.0470123
Zm00001d030993	0.619509	5.20637	1.23772	0.476429	0.335672	0.214637	2.78234	0.00157142	0.0472096
Zm00001d011919	59.1651	34.0963	55.5105	73.7794	306.57	68.2964	-1.59248	0.00157265	0.0472096
Zm00001d008397	53.0101	753.706	64.8486	60.2155	33.3208	45.355	2.64965	0.00157677	0.0472415
Zm00001d007503	4.40383	2.2026	3.92648	4.11664	23.6546	5.75476	-1.67038	0.00157867	0.0472415
Zm00001d021073	32.3425	24.8338	26.1041	16.8563	4.73209	5.38918	1.62622	0.00158063	0.0472415
Zm00001d030858	35.8424	11.0788	27.7073	38.2956	84.3046	60.728	-1.29663	0.00158819	0.0473983
Zm00001d045119	2.15594	0.52482	2.03706	3.72165	6.90172	5.33807	-1.7584	0.00159102	0.0474139
Zm00001d003434	14.2995	10.95	15.0716	17.2561	34.8203	26.708	-0.966374	0.00159619	0.0474987
Zm00001d007430	0.463659	0.372058	0.246299	0.594065	2.01979	1.11873	-1.78645	0.00160488	0.047677
Zm00001d029667	5.77895	2.14365	5.93989	7.22416	20.916	9.35925	-1.43568	0.00160683	0.047677
Zm00001d027900	108.756	18.6669	77.7782	139.485	415.604	154.521	-1.78999	0.00161323	0.0477977
Zm00001d013550	3.98455	0.943407	4.14534	7.04288	30.4664	5.67896	-2.25094	0.00161591	0.0478081
Zm00001d025382	1.18071	0.358046	0.193124	5.28443	1.40488	2.83278	-2.45894	0.00163053	0.0481656
Zm00001d040059	3.54409	0.797188	2.0761	6.16209	5.35378	5.53403	-1.40971	0.00163269	0.0481656
Zm00001d043199	11.861	5.13143	9.61818	2.92199	2.69791	3.4863	1.54708	0.00163753	0.0482388
Zm00001d046953	8.10238	5.18615	6.84131	11.2694	23.3186	9.96147	-1.14607	0.00164781	0.048472
Zm00001d031316	0.294025	0.216418	0.342513	0.588236	1.19214	0.766122	-1.57797	0.00165731	0.0486544
Zm00001d010982	11.2927	58.9743	13.2634	8.37537	7.10334	8.14216	1.82224	0.00165876	0.0486544
Zm00001d017526	33.5758	170.295	45.438	16.2937	33.1101	13.7772	1.98037	0.00167022	0.0489208
Zm00001d008849	9.78692	6.67427	9.55838	3.96571	0.775774	3.05371	1.73894	0.00167588	0.0490166
Zm00001d039118	1.21268	11.4238	1.638	0.69352	0.819216	0.456259	2.85791	0.00167924	0.0490449
Zm00001d031384	0.647096	0.252614	0.736578	0.0001	0.127354	0.0001	3.68125	0.00168412	0.0491174
Zm00001d024669	8.08496	1.24502	9.53982	19.879	15.3961	23.8338	-1.6473	0.00168799	0.0491603
Zm00001d014585	44.3435	33.0341	35.4659	43.2619	143.95	80.5103	-1.24641	0.00169094	0.0491765
Zm00001d026607	12.3106	21.2478	13.3058	6.60142	6.09247	7.55114	1.21092	0.00169753	0.0492981
Zm00001d016075	23.6956	13.6546	13.542	21.8903	52.2295	35.0576	-1.10116	0.00170626	0.0494816
Zm00001d016301	1.90299	0.53126	2.63692	0.374516	0.120536	0.0001	3.35638	0.0017092	0.0494969
Zm00001d047210	14.3543	33.4681	27.6541	13.9884	6.70596	4.86167	1.56237	0.00171501	0.0495696
Zm00001d016396	0.722683	0.72047	0.256125	0.767921	3.37787	1.71614	-1.78645	0.00171655	0.0495696
Zm00001d029091	9.32196	18.0238	7.91606	10.7391	125.236	14.3607	-2.09201	0.00172747	0.0498147
Zm00001d039643	16.2659	4.81944	24.8705	25.2989	73.4598	39.9805	-1.59406	0.00174684	0.0502449
Zm00001d021850	15.2736	23.5886	27.9076	35.1297	32.4295	65.4857	-0.994643	0.00174729	0.0502449
Zm00001d044390	2.97165	3.18466	3.36294	5.07902	7.42605	6.1359	-0.969558	0.00175251	0.0503244
Zm00001d011881	5.01447	1.16524	3.10624	6.41557	10.8777	8.6826	-1.48405	0.00175912	0.0504168
Zm00001d039437	19.16	24.4855	12.8241	17.7944	71.5258	39.8371	-1.19358	0.00176064	0.0504168
Zm00001d029668	5.89576	2.13304	5.94816	7.2685	20.807	9.37792	-1.42205	0.00176929	0.0505649
Zm00001d052842	1.56291	0.578584	1.13198	0.207707	0.185515	0.217294	2.42272	0.00177075	0.0505649
Zm00001d000769	5.38853	0.0001	3.43771	0.0001	0.053379	0.210496	5.06334	0.00177904	0.0507311
Zm00001d053715	83.5752	5.90986	36.2049	83.061	317.528	160.563	-2.15852	0.00178828	0.0509238
Zm00001d040614	24.7985	7.74586	16.9793	27.5525	75.3957	32.3043	-1.44946	0.0018004	0.0511409
Zm00001d034232	6.03488	4.99695	8.78752	2.03101	1.26961	2.34582	1.8115	0.00180244	0.0511409
Zm00001d020417	7.05097	2.79764	3.73191	8.25427	18.862	7.69197	-1.35789	0.00180339	0.0511409
Zm00001d052767	28.4704	7.42741	9.40019	23.6532	89.3128	30.615	-1.66435	0.00181306	0.0513442
Zm00001d048293	8.25542	21.6491	11.2959	6.63496	3.57727	4.05206	1.53025	0.0018173	0.0513931
Zm00001d038003	46.2651	476.701	67.7321	41.879	47.3855	29.1499	2.31858	0.00182214	0.051459
Zm00001d008628	2.06556	10.9613	1.56212	1.04713	1.18776	1.03344	2.15826	0.00183297	0.0516937
Zm00001d005998	51.201	64.436	41.8338	94.2904	109.117	89.399	-0.894863	0.00184504	0.0519628
Zm00001d027338	1.33595	0.558597	1.63838	2.28332	11.3027	2.45045	-2.18242	0.00185176	0.0520455
Zm00001d047436	127.577	72.813	104.908	36.295	37.4126	45.0549	1.36214	0.00185306	0.0520455
Zm00001d051362	6.54484	42.0487	11.1654	5.90826	4.95615	5.39115	1.87822	0.00185612	0.0520601
Zm00001d039919	0.0996666	3.29768	0.916732	0.201023	0.0001	0.070097	3.99152	0.00185973	0.0520902
Zm00001d043374	4.32995	4.31272	6.15537	8.64353	8.41419	10.546	-0.899453	0.00186433	0.0521477
Zm00001d013370	4.16213	0.97323	2.2127	4.12522	10.1206	6.39453	-1.49004	0.00186824	0.0521859
Zm00001d036593	3.26562	22.5668	4.5473	2.88256	2.35083	2.58417	1.95832	0.00187885	0.0524111
Zm00001d012642	1.89368	0.271985	2.91814	4.54631	15.119	4.4257	-2.24451	0.00189826	0.0527559
Zm00001d011297	12.9166	72.1586	12.5007	5.34326	9.92019	9.22161	1.99462	0.00189841	0.0527559
Zm00001d017195	3.55314	1.98809	4.10576	2.70923	40.6654	3.89239	-2.29268	0.00189893	0.0527559
Zm00001d047446	6.70706	2.62959	5.30512	11.0134	13.9563	7.68054	-1.157	0.00190944	0.0529259
Zm00001d038030	0.610513	1.02478	0.640052	0.208156	0.102587	0.143585	2.32428	0.00191186	0.0529259
Zm00001d015361	2.04278	2.51096	1.92487	2.26683	18.3942	2.28906	-1.82474	0.00191473	0.0529259
Zm00001d027899	2.37128	1.04683	3.97532	6.64369	8.62697	9.33372	-1.7346	0.00191538	0.0529259
Zm00001d044138	12.6309	3.53932	6.4159	9.07729	67.2145	11.0785	-1.95171	0.00192089	0.0529536
Zm00001d036901	8.05963	2.44613	5.0234	1.79178	0.103414	0.512106	2.68949	0.00192155	0.0529536
Zm00001d019650	5.88137	2.48267	7.25566	18.9764	7.81628	11.1618	-1.2809	0.00193127	0.0531501
Zm00001d038181	2.35731	0.544776	1.44306	6.00628	3.60625	3.14253	-1.55359	0.00196253	0.053938
Zm00001d044159	20.317	6.78467	24.2342	13.9518	180.252	38.3119	-2.17929	0.00197103	0.0540991
Zm00001d029539	92.1913	32.9278	84.0488	138.536	177.045	177.859	-1.23822	0.00198888	0.0545161
Zm00001d024265	48.4365	118.142	27.9495	23.3239	18.5574	23.5129	1.57275	0.00199182	0.0545237
Zm00001d039099	2.30537	1.67758	1.34959	7.21038	5.6353	3.8423	-1.64591	0.00200137	0.0547121
Zm00001d043411	80.1385	12.5381	30.0933	105.144	122.796	142.97	-1.59511	0.00200507	0.0547402
Zm00001d014755	6.77953	6.53823	5.09716	9.67433	20.1911	8.70739	-1.06671	0.00200873	0.0547673
Zm00001d029594	91.6876	45.6022	71.0913	114.871	197.721	140.256	-1.1198	0.00202164	0.0550055
Zm00001d043800	8.8282	5.02108	7.77242	11.2251	29.6851	10.9018	-1.26081	0.00202283	0.0550055
Zm00001d042574	0.77382	0.0001	1.04696	1.12047	10.7068	4.20837	-3.13858	0.002043	0.0554802
Zm00001d009549	1.13968	1.87435	0.649549	1.84899	5.39907	1.94599	-1.32744	0.00205274	0.055671
Zm00001d002052	10.7056	41.9492	8.73021	4.50105	6.48906	7.24052	1.75152	0.00206115	0.0558253
Zm00001d039769	86.5037	26.907	84.0716	128.655	210.99	167.942	-1.36193	0.00206414	0.0558325
Zm00001d012423	46.5291	42.9693	55.7268	112.831	57.2835	102.874	-0.910549	0.00207722	0.0560715
Zm00001d005622	48.812	15.2907	48.7986	75.1094	87.9919	112.232	-1.28612	0.00207866	0.0560715
Zm00001d043298	0.294689	1.13486	1.16607	2.43224	2.68414	2.59678	-1.57124	0.00208177	0.0560715
Zm00001d047553	5.50591	3.78479	5.93349	8.62254	28.0906	8.17665	-1.56002	0.00208391	0.0560715
Zm00001d008795	71.2304	5.44846	28.2099	47.5327	344.326	128.901	-2.31176	0.00208985	0.0561577
Zm00001d022274	150.454	351.663	56.7309	80.2366	30.9679	24.0928	2.04632	0.00210815	0.0565751
Zm00001d039444	11.0236	7.13035	11.9848	16.0503	34.8998	14.0861	-1.10963	0.00213288	0.0571394
Zm00001d018082	0.205125	0.299651	0.175157	0.388447	1.24984	0.975059	-1.94243	0.00213475	0.0571394
Zm00001d039401	101.624	30.4637	83.0707	132.067	246.908	169.163	-1.34914	0.002162	0.0577932
Zm00001d044857	22.5763	47.8552	27.1783	18.5999	8.30613	9.4544	1.42466	0.00217254	0.0579722
Zm00001d010388	181.807	21.7841	155.629	210.239	876.414	311.131	-1.9602	0.00217435	0.0579722
Zm00001d021221	8.81802	5.5488	4.51406	10.7274	16.9838	9.73694	-0.987966	0.00217828	0.0580017
Zm00001d002573	43.6343	13.0819	35.9079	69.8802	81.2046	69.8181	-1.25395	0.00219253	0.0583055
Zm00001d003993	1.3418	1.34048	1.83523	2.23402	8.21827	2.77038	-1.54942	0.00222029	0.0589289
Zm00001d039338	29.7534	104.133	51.6237	24.9415	19.462	23.8472	1.44259	0.00222215	0.0589289
Zm00001d012426	1.10229	0.950457	0.383118	0.778732	8.53242	1.71179	-2.178	0.00222518	0.0589289
Zm00001d016438	23.7998	16.2079	26.707	27.1744	142.867	30.1976	-1.58565	0.00222747	0.0589289
Zm00001d034194	6.59574	27.134	7.17306	3.38399	3.47214	5.73824	1.69942	0.00223378	0.0590131
Zm00001d026635	7.32561	19.5064	6.07366	3.53948	3.53968	4.63856	1.48964	0.00223905	0.0590131
Zm00001d027992	97.0352	38.045	96.0567	131.622	251.323	157.486	-1.22536	0.00223929	0.0590131
Zm00001d009328	5.51696	1.83815	5.2794	5.59782	35.3011	5.6439	-1.88119	0.00224237	0.0590183
Zm00001d023413	0.038319	0.031822	0.217017	0.70379	0.628167	0.325184	-2.52878	0.00224833	0.0590994
Zm00001d014701	2.92244	6.28886	5.89978	1.15687	2.03183	2.20824	1.48539	0.00226082	0.0593515
Zm00001d045385	5.86717	12.0792	6.08898	11.3093	21.9025	18.9547	-1.11797	0.00226457	0.0593741
Zm00001d009918	7.01971	6.31681	6.74071	11.0066	12.8574	13.4012	-0.892266	0.00229464	0.0600855
Zm00001d029366	20.8207	69.7611	36.8065	11.7322	11.4081	20.557	1.54361	0.00232594	0.0608247
Zm00001d041381	3.90304	0.49734	2.02217	4.98201	18.4381	3.46138	-2.0654	0.0023288	0.0608247
Zm00001d044368	2.22436	2.61737	1.66822	0.465823	0.393196	0.528541	2.2301	0.00233613	0.0609384
Zm00001d018709	0.784891	2.69287	0.6356	0.0843911	0.423158	0.166794	2.60876	0.00234742	0.0611552
Zm00001d013100	8.90193	4.88834	8.30433	8.97807	35.9691	11.3254	-1.34874	0.0023538	0.0612436
Zm00001d006701	129.898	71.8808	144.843	199.561	349.543	221.303	-1.15226	0.00235825	0.0612817
Zm00001d004366	49.9763	3.92681	19.5258	38.4177	166.082	101.96	-2.06127	0.00236476	0.0613534
Zm00001d005664	0.899271	0.671929	0.7437	0.852354	13.1526	0.549446	-2.65243	0.002367	0.0613534
Zm00001d006203	31.3646	46.1001	30.2661	20.6355	10.8361	13.5965	1.25726	0.00238643	0.0617789
Zm00001d024772	0.836429	0.435153	1.09508	3.56812	3.48101	1.57477	-1.86549	0.0023898	0.0617881
Zm00001d034641	6.71165	8.75488	13.5089	11.7637	85.911	9.75039	-1.89043	0.00239885	0.0619441
Zm00001d012255	37.2252	32.6533	44.9377	82.4431	64.0403	61.8641	-0.859665	0.00240421	0.0620043
Zm00001d038863	4.58641	3.2651	2.66586	5.21049	12.1237	6.74964	-1.19529	0.00240797	0.0620234
Zm00001d046687	3.51277	10.6406	5.91497	6.70143	37.068	14.151	-1.52915	0.00241992	0.062253
Zm00001d039487	0.0001	0.077327	0.0001	0.0001	0.776135	0.90226	-4.43633	0.00243703	0.0626147
Zm00001d023521	7.93972	16.7829	8.73441	5.22313	4.24	4.589	1.25152	0.00245045	0.0628806
Zm00001d027907	22.1576	8.22793	13.836	24.376	38.1948	30.3025	-1.07051	0.00247214	0.0633579
Zm00001d008733	39.5903	8.17794	22.4943	37.4319	101.703	66.4802	-1.54912	0.00247791	0.0634264
Zm00001d021930	17.4678	12.9202	16.4111	27.3794	32.9841	27.0852	-0.901955	0.00250474	0.0639726
Zm00001d053001	1.30704	0.035626	0.634736	5.69022	2.62187	2.8592	-2.49812	0.00250549	0.0639726
Zm00001d046743	64.2737	43.8767	64.3954	34.0763	11.6496	20.1919	1.38824	0.00252106	0.0642901
Zm00001d043723	105.425	61.9758	82.0654	213.113	150.633	143.124	-1.02277	0.00252469	0.0643027
Zm00001d017777	10.587	4.88626	5.54392	7.76083	47.1983	9.84264	-1.62446	0.00252942	0.0643054
Zm00001d043156	64.5862	31.0311	55.9399	67.8414	182.11	108.746	-1.24291	0.00253107	0.0643054
Zm00001d031449	13.6428	2.87411	12.8106	14.2732	61.1334	21.5267	-1.72474	0.00253773	0.0643949
Zm00001d021665	14.4371	6.7228	12.5064	17.5211	61.6828	16.7273	-1.5107	0.00254719	0.0644953
Zm00001d038619	3.05359	8.4495	8.11667	1.15945	1.01911	2.57315	2.04579	0.00254798	0.0644953
Zm00001d005602	2.25221	1.06645	0.70716	3.20835	12.5508	2.06878	-2.14679	0.0025612	0.0647501
Zm00001d035401	13.0083	17.3806	7.8906	6.13291	3.97889	5.51743	1.29233	0.00256439	0.0647508
Zm00001d021692	1.56947	2.90798	1.15384	2.76446	4.97858	4.36929	-1.10494	0.00256867	0.0647792
Zm00001d049265	0.685201	0.092785	0.202567	0.625406	1.20195	3.55433	-2.45639	0.00257437	0.0648432
Zm00001d009705	3.47773	0.387956	3.44451	8.6307	9.58516	5.96539	-1.72591	0.00258515	0.0650348
Zm00001d053818	9.49277	5.01417	11.7301	11.9342	29.1555	16.9653	-1.14581	0.00259131	0.0651099
Zm00001d040324	0.197368	0.414196	0.143382	0.715387	1.39764	0.749356	-1.92277	0.00259819	0.0652029
Zm00001d037329	36.13	10.9155	17.6743	48.052	49.7358	43.2321	-1.12362	0.00262788	0.0658673
Zm00001d011839	19.1899	5.75422	11.7748	20.0671	29.1236	32.6189	-1.15575	0.00265229	0.0663978
Zm00001d048647	104.83	34.5101	91.7581	160.3	272.45	139.466	-1.30805	0.00266226	0.0665662
Zm00001d048669	5.06756	5.47835	5.31602	8.69207	11.2837	7.72954	-0.804596	0.00266696	0.0666025
Zm00001d053706	0.967651	0.469464	1.02965	0.20655	0.249283	0.179463	1.95712	0.00267203	0.0666481
Zm00001d021006	63.522	193.332	84.9421	53.3116	30.3697	36.8104	1.5042	0.00267839	0.0667254
Zm00001d004232	14.9642	9.16559	6.44555	19.2861	34.8186	18.8916	-1.25545	0.00268497	0.0667452
Zm00001d051700	11.1694	52.7317	9.88965	9.597	3.92817	5.33186	1.96834	0.0026857	0.0667452
Zm00001d043734	18.9542	20.9227	13.5802	6.02703	9.26156	7.60235	1.22361	0.0027043	0.0671262
Zm00001d016873	0.996222	5.57372	1.87387	0.871663	0.547877	0.41585	2.20181	0.00271435	0.0672942
Zm00001d044416	0.298286	0.14078	0.256939	0.553714	1.89003	0.514685	-2.08766	0.00271773	0.0672966
Zm00001d038527	7.88831	24.5708	8.51501	2.6463	3.6778	6.4864	1.67739	0.00272295	0.0673446
Zm00001d009083	11.7545	9.79737	12.9186	17.5323	32.8333	20.2017	-1.03364	0.00272745	0.0673746
Zm00001d037715	29.7566	3.03796	22.5438	34.1287	228.454	27.2967	-2.3891	0.00276342	0.0681809
Zm00001d052147	9.87577	7.44913	7.9471	8.36661	30.8147	15.4535	-1.11228	0.00278344	0.0685682
Zm00001d042596	7.0146	7.15516	9.01358	7.90362	23.3148	15.3653	-1.00674	0.0027858	0.0685682
Zm00001d010730	10.6178	12.1847	12.2065	18.2369	17.6421	27.0932	-0.846991	0.0027953	0.0687196
Zm00001d013153	1.40432	1.85208	1.03329	0.312969	0.385732	0.366481	2.00977	0.00280126	0.0687836
Zm00001d030285	0.690459	0.253501	0.336968	0.985162	1.61766	0.90927	-1.45514	0.00280853	0.0688166
Zm00001d019207	24.3236	15.8391	17.3364	16.0255	154.376	26.8411	-1.77836	0.00280932	0.0688166
Zm00001d037894	3.43461	15.2959	3.25831	1.85648	2.08591	1.19433	2.09785	0.00284831	0.0696884
Zm00001d005983	2.28141	8.34838	9.82917	1.63057	1.76296	2.24352	1.85972	0.00285684	0.0698139
Zm00001d012482	7.01117	0.981334	2.86144	6.68799	13.205	12.3635	-1.57137	0.00287616	0.0702022
Zm00001d039566	1.00203	2.05232	1.37249	2.92964	9.14449	2.95658	-1.76356	0.00290101	0.0707246
Zm00001d045026	4.55743	7.90953	6.73535	8.62215	12.0773	12.8434	-0.804728	0.00290726	0.0707286
Zm00001d038288	18.4035	17.6573	42.082	46.942	59.465	52.651	-1.02537	0.00290807	0.0707286
Zm00001d007954	1.73544	3.97994	1.3863	0.659942	0.810801	0.972379	1.53944	0.00291878	0.0709049
Zm00001d053068	27.8831	38.6992	20.3242	45.847	52.9658	49.2353	-0.768531	0.00296007	0.0718072
Zm00001d032475	133.704	79.3406	94.3658	144.444	401.407	151.898	-1.18254	0.00296293	0.0718072
Zm00001d026096	22.574	8.35953	9.6782	18.9092	57.4334	23.8123	-1.30226	0.00297589	0.0719498
Zm00001d010048	44.0303	28.2791	38.1252	50.7413	105.404	67.9926	-1.02119	0.00297748	0.0719498
Zm00001d005324	8.92066	22.9551	20.6788	7.10253	5.62741	8.43137	1.31239	0.00297934	0.0719498
Zm00001d039941	145.851	93.6372	174.264	339.903	185.173	339.53	-1.06327	0.0030025	0.0724239
Zm00001d008993	11.4287	4.8799	9.70222	15.1952	20.7162	18.998	-1.07794	0.00301515	0.0726113
Zm00001d027601	5.72846	14.5715	7.01769	2.18198	2.31173	4.78437	1.55794	0.00301735	0.0726113
Zm00001d005325	1.50472	4.38388	3.34453	1.07149	0.561004	0.661756	2.0088	0.00302516	0.0727138
Zm00001d001984	11.968	52.512	10.3534	6.87682	7.29594	8.59612	1.71662	0.003032	0.072746
Zm00001d003499	0.428106	0.30482	0.295284	0.635136	2.09959	1.03186	-1.87312	0.0030336	0.072746
Zm00001d010529	2.50145	0.616711	1.27838	2.33288	9.71672	2.51877	-1.7284	0.00306228	0.0733481
Zm00001d016544	2.69096	1.76316	3.15832	9.33242	3.87659	3.4955	-1.13381	0.00307016	0.0734509
Zm00001d023495	0.158141	0.087195	0.046498	0.709894	0.042209	1.12991	-2.68906	0.00307582	0.0735006
Zm00001d009952	3.12226	2.47171	2.40229	6.3149	5.85828	4.83536	-1.08886	0.00308091	0.0735365
Zm00001d017366	0.319451	1.60918	1.13427	0.077058	0.002852	0.300179	3.01049	0.00309088	0.0736887
Zm00001d044104	29.7516	8.10579	14.9668	34.3858	36.7716	47.306	-1.16517	0.00310917	0.0739592
Zm00001d031854	4.33944	6.92189	3.62454	2.05323	2.03826	1.93938	1.30351	0.00311282	0.0739592
Zm00001d011473	1.97294	4.8291	3.13192	5.49045	4.81323	8.50276	-0.920785	0.00311304	0.0739592
Zm00001d017657	6.96438	5.40041	7.10798	11.3882	17.2073	10.494	-1.00532	0.00312196	0.0740493
Zm00001d028389	2.19843	12.6512	5.14293	1.74963	1.3887	1.61977	2.07101	0.0031269	0.0740493
Zm00001d044426	0.976195	0.131582	1.10629	2.5627	4.80725	2.01454	-2.08358	0.00312767	0.0740493
Zm00001d035605	806.125	1888.86	958.265	600.334	343.331	381.535	1.46297	0.00313384	0.0741097
Zm00001d042148	42.3895	17.5051	21.7003	33.6585	75.8914	79.175	-1.20973	0.00313941	0.0741559
Zm00001d033623	38.6166	4.88309	23.3328	63.0079	76.6945	60.7605	-1.58471	0.00314857	0.0742867
Zm00001d047993	52.2482	27.208	48.3697	55.3267	209.35	68.7392	-1.38314	0.00315421	0.0743342
Zm00001d037651	0.332606	0.140853	0.160497	0.511815	1.12685	0.598416	-1.81916	0.00316666	0.0745419
Zm00001d030843	8.81771	5.05349	4.80926	9.09685	18.5404	11.6221	-1.07151	0.00317932	0.0747538
Zm00001d026189	2.11389	0.46101	1.23544	3.47069	3.98766	3.69343	-1.54928	0.00318384	0.0747538
Zm00001d033750	16.9031	9.83087	17.9891	23.1296	32.8987	29.0944	-0.928525	0.0031866	0.0747538
Zm00001d017820	21.5353	3.5905	18.7001	28.9256	61.4227	36.9195	-1.53801	0.00319175	0.0747549
Zm00001d002759	13.4894	22.9304	24.9008	35.2577	27.347	51.5625	-0.896701	0.00319394	0.0747549
Zm00001d044056	19.8849	29.972	16.5058	22.8521	51.1873	65.0028	-1.06708	0.00320316	0.0748853
Zm00001d036197	20.3992	3.36309	9.18107	26.3769	42.4753	20.9571	-1.44688	0.00321556	0.0750858
Zm00001d006525	0.446405	0.20914	0.258663	0.451389	3.10316	0.72512	-2.22691	0.00321988	0.0750858
Zm00001d028941	2.51154	3.39955	4.48098	2.63587	59.5231	2.04851	-2.62726	0.00322272	0.0750858
Zm00001d039314	3.05011	4.71308	1.86919	1.18415	1.08788	0.89885	1.60301	0.00322732	0.0751076
Zm00001d015639	11.0361	7.1639	7.51384	14.0959	22.8997	15.3031	-1.02423	0.00324009	0.075293
Zm00001d044351	0.165437	0.282512	0.0432676	0.416317	0.82425	0.798988	-2.05382	0.00324609	0.075293
Zm00001d043043	16.4082	20.6076	16.4828	28.0761	35.2846	26.4535	-0.747443	0.00324631	0.075293
Zm00001d005456	4.29828	0.691724	3.08005	4.27961	15.3863	6.22443	-1.68176	0.00325387	0.0753831
Zm00001d027525	3.73176	2.95273	2.28671	2.70356	12.2964	8.71169	-1.40223	0.00326616	0.0755036
Zm00001d053746	23.0016	6.88968	15.4347	18.9569	65.7378	31.3387	-1.35613	0.0032697	0.0755036
Zm00001d009103	5.75627	1.96032	5.92983	8.11463	17.3978	9.33414	-1.35249	0.00327012	0.0755036
Zm00001d042140	17.5016	12.3292	9.39222	23.5306	15.6222	38.0749	-0.977418	0.00327884	0.0756198
Zm00001d048138	0.363123	0.527427	0.551978	0.499049	1.25432	2.02716	-1.38999	0.00328986	0.0757887
Zm00001d045519	3.28676	7.36138	3.40653	0.890662	2.38645	1.58836	1.5304	0.00330256	0.0759958
Zm00001d046626	0.787476	1.18699	1.07413	1.36173	3.39328	2.29303	-1.20908	0.00332344	0.0763148
Zm00001d041327	17.0709	3.2852	14.7631	24.7441	33.1864	32.0231	-1.35692	0.00332762	0.0763148
Zm00001d004933	0.622023	5.3295	0.358675	0.202601	0.289941	0.0001	3.67907	0.00332964	0.0763148
Zm00001d027982	63.9003	13.1233	38.0733	70.8571	124.663	113.05	-1.42275	0.00333131	0.0763148
Zm00001d011889	8.40387	2.18475	10.9636	13.4658	18.7634	21.92	-1.3291	0.0033478	0.0765226
Zm00001d020569	2.68421	2.47469	2.16952	3.33	5.2536	7.14985	-1.10226	0.00335097	0.0765226
Zm00001d032069	4.57517	2.05147	3.89571	3.05254	25.3294	5.75266	-1.69778	0.00335444	0.0765226
Zm00001d013834	11.6169	8.05613	8.58956	10.8052	44.8032	12.4236	-1.26732	0.00335531	0.0765226
Zm00001d015777	0.377075	0.524926	0.476964	0.985845	1.57025	1.9736	-1.71583	0.00336136	0.0765755
Zm00001d003884	10.4471	6.36239	6.19397	11.9053	17.0156	14.4752	-0.91571	0.0033688	0.0766035
Zm00001d014610	3.43544	4.32871	3.71901	1.16582	1.44972	1.45759	1.49531	0.00337185	0.0766035
Zm00001d044508	0.457188	0.481476	0.580106	0.123249	0.0001	0.094474	2.80168	0.0033738	0.0766035
Zm00001d036389	0.958419	0.887844	1.1573	2.7943	5.66591	2.30655	-1.84184	0.00338102	0.0766825
Zm00001d003584	41.0178	33.5546	29.2983	39.5945	100.318	69.9885	-1.01492	0.00340099	0.0770316
Zm00001d013287	13.3215	42.2617	10.0626	10.1359	4.4593	6.3169	1.65036	0.00340392	0.0770316
Zm00001d053569	2.5195	8.34147	1.6451	1.44228	0.411833	1.14329	2.06084	0.00341828	0.0771642
Zm00001d040638	6.00728	9.16664	10.4583	4.32561	0.670161	1.05718	2.08225	0.00341913	0.0771642
Zm00001d014748	14.2927	3.03706	5.46668	16.7323	24.0506	16.392	-1.32657	0.00342107	0.0771642
Zm00001d031880	1.15785	0.128017	0.964363	1.23085	6.03145	3.77077	-2.29369	0.00342831	0.0772424
Zm00001d023267	1.11473	1.38493	1.20022	0.494872	0.376533	0.491872	1.4404	0.00345454	0.077748
Zm00001d033680	13.4903	11.5827	10.5759	17.4722	20.0203	21.7897	-0.733743	0.0034737	0.0780936
Zm00001d029359	147.29	13.6889	168.734	270.671	541.464	377.897	-1.85172	0.00348694	0.078284
Zm00001d033777	3.58879	1.53483	3.9373	6.33519	4.78743	7.80639	-1.06287	0.00348981	0.078284
Zm00001d028307	19.9388	17.4187	19.6795	19.9704	69.783	30.6423	-1.07781	0.00352051	0.0788777
Zm00001d023693	1.64176	0.358081	1.10098	3.38908	2.63421	4.03988	-1.69836	0.00352591	0.0788777
Zm00001d032368	0.236656	0.04013	0.0001	0.171856	1.80035	0.630077	-3.23242	0.00352793	0.0788777
Zm00001d012968	32.571	8.4762	16.644	22.3893	112.698	36.7779	-1.57486	0.00353167	0.0788777
Zm00001d034494	8.23278	4.57291	6.94927	8.79653	20.5989	11.3348	-1.04388	0.00353826	0.0789389
Zm00001d021119	135.914	73.1176	119.034	145.496	404.485	203.59	-1.19976	0.00354656	0.0789862
Zm00001d011639	5.39829	4.93732	5.4427	9.73247	12.6804	7.62587	-0.928884	0.00354808	0.0789862
Zm00001d018059	5.20951	5.011	4.46442	7.5221	9.15851	7.57606	-0.724045	0.00355742	0.0791082
Zm00001d039674	35.5207	70.7775	34.0825	55.934	141.58	90.1311	-1.03494	0.00359116	0.0797121
Zm00001d013377	1.73888	1.07567	2.19516	0.095893	0.567655	0.29973	2.3787	0.00359235	0.0797121
Zm00001d013915	14.547	2.99291	11.2001	23.5917	27.8234	18.6053	-1.28471	0.00361239	0.0800701
Zm00001d006170	3.14399	4.13286	1.96266	5.73302	9.48446	6.33735	-1.22212	0.00361979	0.0801474
Zm00001d039754	0.610299	0.139585	0.412691	0.275208	3.36339	1.5426	-2.15596	0.00362809	0.0802447
Zm00001d018872	23.4307	15.3412	23.4071	28.7236	54.0271	42.8558	-1.01441	0.00363255	0.0802566
Zm00001d013066	12.2336	17.5587	11.7679	27.4392	13.3145	37.3809	-0.910758	0.00364454	0.0804348
Zm00001d028269	5.33472	2.08816	4.52513	5.91872	11.98	8.47617	-1.1424	0.00365503	0.0805796
Zm00001d017152	208.589	75.0951	168.013	241.084	543.251	294.551	-1.25611	0.00366761	0.0807702
Zm00001d022530	0.402694	0.168721	0.566973	1.18565	1.69178	1.12751	-1.81479	0.00369156	0.0811916
Zm00001d051636	0.505076	0.490004	0.58103	1.01995	1.44651	0.867888	-1.08104	0.00369467	0.0811916
Zm00001d045393	4.64557	3.90353	4.70339	9.00311	9.31793	7.29037	-0.950523	0.00371601	0.0815731
Zm00001d016705	21.7994	22.6338	20.5265	19.8559	43.8477	61.4616	-0.946215	0.00372082	0.0815914
Zm00001d048227	2.89179	0.195536	2.32752	2.97352	13.8686	7.05205	-2.14166	0.00372919	0.0816875
Zm00001d004762	1.72483	6.40104	2.68351	1.10044	1.26953	0.7713	1.78286	0.00374027	0.0818428
Zm00001d047542	13.2306	9.05935	10.3248	12.7903	41.0557	20.113	-1.1812	0.00376435	0.0822819
Zm00001d002592	2.24256	0.205781	0.963076	1.76907	7.54272	4.17923	-1.98356	0.00376988	0.082315
Zm00001d047090	6.75729	20.4624	12.1813	21.5696	17.8771	37.6457	-0.968353	0.00379469	0.0827686
Zm00001d008808	61.6309	25.0669	49.6085	97.0284	107.961	79.3352	-1.06069	0.00380079	0.0828136
Zm00001d024273	7.84901	34.1809	2.74585	3.9015	3.13458	3.57875	2.07664	0.00382529	0.0832589
Zm00001d017761	126.372	111.542	102.2	197.583	220.4	199.535	-0.860458	0.00383239	0.0833249
Zm00001d010565	1.58107	0.930605	1.58993	1.82678	8.05718	6.83775	-2.02746	0.00385838	0.0837248
Zm00001d043117	6.92648	14.9124	6.46915	3.97413	3.52878	4.07555	1.28977	0.00386219	0.0837248
Zm00001d044671	6.53416	19.6922	8.248	4.02758	3.93873	1.15999	1.91742	0.00386303	0.0837248
Zm00001d035899	17.3609	18.9196	9.35193	24.2943	31.4659	23.4333	-0.795325	0.00386725	0.0837277
Zm00001d005798	22.1915	95.6964	18.4709	12.3847	17.8115	10.7815	1.7345	0.00390492	0.0843321
Zm00001d022262	0.352775	0.025442	0.621942	1.33034	1.69603	1.95664	-2.31679	0.0039053	0.0843321
Zm00001d012953	0.204466	2.40023	1.70995	0.157309	0.411574	0.079492	2.73434	0.0039075	0.0843321
Zm00001d039066	13.3749	5.86727	9.39056	13.3225	23.0899	19.8973	-0.97572	0.00392369	0.0845924
Zm00001d001828	6.39195	2.54478	4.9106	8.4858	9.42433	8.87356	-0.951747	0.00392934	0.0846253
Zm00001d039657	6.12202	18.6561	2.71534	2.33123	2.33239	2.10648	2.02184	0.0039365	0.0846905
Zm00001d032438	21.7413	10.6166	14.0439	24.8349	30.5672	29.7675	-0.876156	0.00396051	0.0850786
Zm00001d013857	11.0215	5.35589	7.693	14.3615	19.1169	12.1871	-0.923845	0.00396284	0.0850786
Zm00001d043699	6.39554	8.35014	4.26431	8.37037	18.4759	10.1148	-0.959248	0.00398209	0.085277
Zm00001d018631	16.6741	6.59876	7.58027	20.4392	32.5403	15.0172	-1.14005	0.00398769	0.085277
Zm00001d052179	0.426066	0.235607	0.106227	0.93821	0.77857	1.05656	-1.85264	0.00398825	0.085277
Zm00001d030032	40.0397	56.3507	33.7599	59.6207	104.011	73.4128	-0.864979	0.0039913	0.085277
Zm00001d037198	0.168733	0.783318	0.470859	0.127576	0.071411	0.064524	2.43291	0.00399287	0.085277
Zm00001d021389	91.3248	48.0833	90.5845	139.426	157.424	157.451	-0.98206	0.00402332	0.0858377
Zm00001d012170	154.108	162.961	196.026	93.0732	54.8036	64.5004	1.2726	0.0040298	0.0858868
Zm00001d041692	12.0421	13.6684	8.97208	5.75318	4.26954	5.57225	1.15313	0.00404871	0.0862
Zm00001d049016	81.6043	255.126	140.305	80.8737	39.8543	49.6581	1.48529	0.00407579	0.0866866
Zm00001d038552	1.76336	0.738919	1.56307	1.09251	17.6001	1.54471	-2.31557	0.00409373	0.0869779
Zm00001d011276	5.81183	5.07776	5.65073	6.07524	21.9113	7.9699	-1.12026	0.00411037	0.087241
Zm00001d010543	0.536847	0.403819	0.892472	0.797152	3.84155	1.97815	-1.85183	0.00413319	0.0876347
Zm00001d048690	1.49046	0.362009	1.80006	3.35853	6.37072	2.16633	-1.70346	0.00415172	0.0879367
Zm00001d053128	0.107177	0.171504	0.186713	1.21696	1.12967	0.095379	-2.39155	0.00415984	0.0880176
Zm00001d002799	133.261	145.509	174.076	57.2741	74.7776	61.055	1.22962	0.00416619	0.0880612
Zm00001d025948	1.20566	8.28852	2.23236	1.06225	1.13681	0.882413	1.92809	0.00417357	0.0880861
Zm00001d048868	4.75981	2.63878	4.81911	6.60586	16.5978	5.50581	-1.23255	0.00417806	0.0880861
Zm00001d000719	0.848939	17.2322	1.07744	0.248301	1.10494	0.925974	3.07138	0.00418026	0.0880861
Zm00001d045138	1.90797	104.506	10.2886	4.81397	7.69642	3.78819	2.84002	0.00418508	0.0880973
Zm00001d002035	4.80364	3.58936	2.71159	0.960143	0.975763	1.69283	1.61362	0.00419419	0.088185
Zm00001d013777	347.332	202.805	288.952	405.869	634.978	641.224	-1.00334	0.00420086	0.088185
Zm00001d047039	17.376	14.2519	16.4376	15.9921	68.8849	23.6947	-1.17558	0.00420215	0.088185
Zm00001d027332	85.8871	86.3066	63.5802	31.8317	35.8571	39.7172	1.13433	0.00422082	0.0884862
Zm00001d018677	1.61007	11.3929	1.18797	1.02104	1.15366	0.434811	2.44312	0.00425368	0.0890839
Zm00001d045395	17.4737	10.1097	16.011	7.51724	4.55205	6.85006	1.20428	0.00426834	0.0892615
Zm00001d018809	13.4539	0.682638	6.83227	12.6137	46.3991	24.3432	-1.99104	0.00427094	0.0892615
Zm00001d021416	6.71409	21.2681	5.79244	5.15796	3.70439	2.53335	1.56745	0.00427522	0.0892615
Zm00001d020461	6.96723	3.62031	5.34188	7.74351	14.5519	8.65399	-0.958218	0.0042913	0.0895062
Zm00001d043031	11.8583	4.99051	6.87274	17.253	10.4172	19.6984	-0.997732	0.00431182	0.0898428
Zm00001d013873	0.774425	3.69373	1.83452	0.348853	0.576485	0.53738	2.10731	0.00432047	0.0899316
Zm00001d040035	0.217955	1.92725	0.43832	0.0001	0.149036	0.116949	3.27938	0.00434251	0.0901472
Zm00001d034823	2.26799	2.55823	2.60298	3.87083	3.61051	5.40169	-0.794193	0.00434267	0.0901472
Zm00001d003185	0.513548	0.086741	0.495617	2.07402	0.99138	1.15048	-1.94371	0.00434947	0.0901472
Zm00001d051829	7.97368	4.94091	3.39231	2.33267	1.89174	2.21069	1.34145	0.00435621	0.0901472
Zm00001d038300	2.04373	5.20744	2.41183	1.28265	0.873986	0.921075	1.65061	0.00435831	0.0901472
Zm00001d046488	4.69293	3.60139	2.43976	4.03249	8.56451	7.88707	-0.932304	0.00436188	0.0901472
Zm00001d029708	20.423	30.6896	30.8159	29.1187	139.111	32.3336	-1.29162	0.0043644	0.0901472
Zm00001d014820	0.650449	0.753187	0.364458	0.906155	1.34033	3.33901	-1.65949	0.004366	0.0901472
Zm00001d012401	28.9806	51.7067	51.3384	15.1983	25.5096	13.5062	1.28408	0.00439668	0.0906892
Zm00001d016723	11.5618	6.25929	11.6322	24.8256	17.5429	20.4805	-1.09347	0.00443911	0.091385
Zm00001d044027	60.4379	11.2141	23.4781	39.0818	181.809	71.2401	-1.61864	0.00444265	0.091385
Zm00001d051161	1.59723	4.6713	0.977821	0.534468	0.847015	0.519097	1.93081	0.00444443	0.091385
Zm00001d027434	62.6494	34.0264	43.2815	63.9206	155.684	76.4548	-1.0809	0.00445214	0.091385
Zm00001d034508	9.18819	0.915458	5.9622	9.158	25.4218	16.1916	-1.66002	0.00445428	0.091385
Zm00001d009233	1.8047	2.75001	2.20932	1.06157	0.825805	0.887331	1.28555	0.00445715	0.091385
Zm00001d042111	2.73028	4.91932	2.38043	3.45592	6.82085	9.49392	-0.979037	0.00446591	0.091473
Zm00001d041774	1.94579	1.80811	0.969496	2.73041	7.63741	4.64622	-1.66841	0.00448378	0.0917022
Zm00001d006154	0.281546	0.243233	0.379678	0.221207	3.52495	0.674085	-2.289	0.00448604	0.0917022
Zm00001d047814	3.00927	0.953884	3.11364	3.87708	14.8356	2.87372	-1.60896	0.00450763	0.0919835
Zm00001d033339	7.45807	23.4913	7.64601	4.28296	2.38181	6.38946	1.56391	0.00450877	0.0919835
Zm00001d040730	3.24526	7.5401	2.23808	1.28138	0.890755	1.93141	1.66617	0.00451647	0.0920489
Zm00001d024664	0.940767	0.0001	0.307895	1.77081	5.62779	1.65616	-2.85818	0.00454618	0.0925229
Zm00001d005684	9.21201	18.7184	13.722	8.02978	4.83908	4.41293	1.26915	0.00454875	0.0925229
Zm00001d031678	13.2328	1.5219	9.56286	20.9562	28.7577	21.1937	-1.54394	0.00456204	0.0927012
Zm00001d048683	6.76495	3.60766	6.58654	7.9843	25.5813	7.02854	-1.25921	0.00457122	0.0927367
Zm00001d044442	83.5443	20.3736	67.0311	72.7927	370.712	99.904	-1.66847	0.00457283	0.0927367
Zm00001d017992	21.5489	8.76634	15.0146	19.9219	48.8014	27.4314	-1.0849	0.00458465	0.0928845
Zm00001d042097	5.80945	2.20908	3.8147	4.88096	10.8615	9.19982	-1.07575	0.00459031	0.0929074
Zm00001d041608	74.6339	21.6373	62.8902	80.3841	238.99	97.7897	-1.39012	0.00464263	0.0938736
Zm00001d021638	7.34683	2.21414	3.24706	1.03919	1.34201	1.53331	1.71014	0.00465177	0.0939658
Zm00001d044146	11.0839	6.50518	7.95548	9.61931	28.4912	14.2069	-1.03427	0.00467788	0.0944001
Zm00001d005029	5.83211	10.772	6.47651	12.3098	15.9872	10.7294	-0.757768	0.00469745	0.0946387
Zm00001d045054	1.69009	3.27735	1.45908	0.307183	0.794927	0.637469	1.8853	0.00469893	0.0946387
Zm00001d030678	5.01208	11.468	6.90383	3.94594	1.77088	2.55363	1.49948	0.00473061	0.0951832
Zm00001d042214	39.9547	19.3777	41.8472	49.4708	129.948	47.8414	-1.16743	0.00480496	0.0965843
Zm00001d026480	6.01256	13.4026	7.86037	3.12926	2.91422	3.7793	1.4734	0.00485106	0.0974085
Zm00001d021336	1.99915	2.67105	2.80126	4.56604	4.86439	3.26143	-0.764442	0.00485953	0.0974085
Zm00001d006256	77.9187	45.4948	56.6805	91.2193	162.12	93.9702	-0.947473	0.00486021	0.0974085
Zm00001d027355	40.6126	35.65	42.5238	51.1544	155.077	51.0658	-1.11506	0.00486834	0.0974761
Zm00001d019597	2.53402	2.84177	1.80896	4.00837	8.50267	4.07016	-1.20654	0.00487586	0.0975315
Zm00001d052518	222.987	138.595	262.18	470.483	332.533	431.745	-0.985165	0.00489385	0.097796
Zm00001d015201	5.7053	1.61755	8.14808	11.8304	16.2678	9.40389	-1.27741	0.00491463	0.0981155
Zm00001d011393	2.89617	2.60723	1.24725	3.38954	5.03715	4.89833	-0.981039	0.0049412	0.0985262
Zm00001d027932	4.21328	1.26171	4.01334	7.81304	8.07959	7.91325	-1.32709	0.00494481	0.0985262
Zm00001d047435	0.0737481	0.665086	0.110084	0.0629169	0.0001	0.0149476	3.44474	0.00495728	0.0986217
Zm00001d013230	46.0672	12.4061	24.5394	41.1982	88.6933	64.4529	-1.22721	0.00495922	0.0986217
Zm00001d031423	154.24	144.607	124.491	196.832	464.497	191.83	-1.011	0.00496603	0.0986613
ZeamMp182	0.321121	0.535932	0.18238	0.814283	1.94948	0.754276	-1.75897	0.0049773	0.0987895
Zm00001d026053	1.72323	1.27188	1.11925	3.3828	5.92534	2.65889	-1.54032	0.00499371	0.0990194
Zm00001d007027	6.88808	2.51386	7.76107	6.04658	53.1729	6.71015	-1.94162	0.00504194	0.0998701
Zm00001d028416	25.9573	16.809	24.5897	35.2694	48.5026	37.1095	-0.843716	0.00504635	0.0998701
Zm00001d013220	44.7943	22.2809	38.5096	44.3116	123.596	61.8988	-1.12202	0.0050532	0.0999091
Zm00001d035246	74.9443	53.6685	75.5602	43.2376	7.37022	13.2049	1.67787	0.00507297	0.100088
Zm00001d037097	4.36826	27.3503	3.80395	3.02784	3.33036	2.5582	1.9942	0.00507632	0.100088
Zm00001d005973	32.9705	60.8852	28.8724	21.1655	15.6472	16.7241	1.19686	0.00507792	0.100088
Zm00001d048233	0.382038	2.51865	0.456248	0.206186	0.287263	0.099457	2.50127	0.00508176	0.100088
Zm00001d037794	12.2857	10.4073	9.60419	12.5295	19.9836	23.6581	-0.798423	0.00508735	0.100102
Zm00001d048707	64.5869	46.9066	63.7701	90.8236	150.264	91.7281	-0.925197	0.00510651	0.100365
Zm00001d007383	6.48776	6.52575	8.42203	9.79747	13.756	12.8919	-0.765731	0.00511421	0.100365
Zm00001d033797	9.79399	13.2352	11.5997	15.2376	33.3533	14.3552	-0.862144	0.00511632	0.100365
Zm00001d013099	29.3978	6.67081	25.1865	19.7501	140.349	37.9909	-1.69325	0.00512307	0.100365
Zm00001d024406	16.3894	9.12204	11.2622	18.7896	26.1297	20.0732	-0.821599	0.00512523	0.100365
Zm00001d017768	15.2404	10.1141	11.5853	17.8486	36.8939	17.6339	-0.970342	0.0051376	0.100512
Zm00001d027443	26.2213	12.6694	22.4859	31.394	54.6337	31.486	-0.937069	0.00514713	0.100602
Zm00001d016568	0.265672	6.64272	1.84524	0.474053	0.342814	0.350089	2.90713	0.0051695	0.100902
Zm00001d021835	19.2684	6.90415	18.8404	21.265	39.5994	37.9045	-1.13372	0.00518012	0.100902
Zm00001d024522	83.8578	47.0364	103.57	149.435	118.604	215.306	-1.04369	0.00518045	0.100902
Zm00001d051883	10.8801	38.034	10.9995	9.31158	5.5966	6.75799	1.46744	0.00518216	0.100902
Zm00001d006108	1.59277	3.75485	1.56958	0.87427	0.94909	0.777683	1.4111	0.00525348	0.102194
Zm00001d011720	59.2512	15.2191	33.9128	70.6146	85.5499	94.1378	-1.20753	0.00528043	0.102358
Zm00001d007457	4.9158	7.37877	2.89433	2.91658	1.42834	1.45836	1.38808	0.00528086	0.102358
Zm00001d008756	3.89022	2.53309	4.94307	7.41546	13.4308	4.67083	-1.16669	0.00528115	0.102358
Zm00001d044759	2.0727	3.80332	1.91522	1.07631	0.896803	0.992317	1.39361	0.00528189	0.102358
Zm00001d050259	2.02437	0.796439	1.37444	2.13733	3.16375	3.90212	-1.13338	0.00531402	0.102883
Zm00001d006619	22.8522	13.8874	29.3082	44.886	37.3523	43.4709	-0.928507	0.00532429	0.102985
Zm00001d028930	11.7657	2.27807	7.86692	12.3163	28.1484	14.8425	-1.33583	0.00534223	0.103235
Zm00001d039472	5.16822	5.49101	4.90784	6.7663	17.6332	6.4399	-0.986276	0.00537985	0.103863
Zm00001d003048	1.50897	1.08849	2.54959	1.68324	12.3703	2.04645	-1.64524	0.00539318	0.104023
Zm00001d025717	12.745	12.202	11.0075	14.7782	21.0623	23.5465	-0.723971	0.00540002	0.104057
Zm00001d033787	191.319	38.001	117.832	200.899	362.259	321.308	-1.34924	0.00540538	0.104062
Zm00001d042575	8.1168	5.33541	14.2448	19.5306	11.542	25.9646	-1.04218	0.00542592	0.104351
Zm00001d025964	105.066	76.1007	101.966	111.704	303.56	166.676	-1.03939	0.00543053	0.104351
Zm00001d001832	5.98944	0.782741	7.11896	6.00072	45.6916	7.96529	-2.10254	0.00545367	0.104697
Zm00001d002626	0.371232	2.00003	0.684142	0.119466	0.345674	0.0758017	2.49782	0.00547725	0.104964
Zm00001d053781	1.72961	0.567014	0.389536	1.71649	6.46693	2.47678	-1.98862	0.00547781	0.104964
Zm00001d044339	10.5295	14.9781	14.715	5.26263	6.84475	6.82028	1.08751	0.00549323	0.105114
Zm00001d012322	135.326	17.1663	60.7286	81.2647	532.83	165.098	-1.86963	0.00550042	0.105114
Zm00001d009773	4.82597	31.6325	6.21226	3.67158	4.62117	3.81051	1.81785	0.005501	0.105114
Zm00001d016553	20.3034	23.082	19.9747	44.0009	27.3389	37.2507	-0.777251	0.0055137	0.105258
Zm00001d007391	0.634634	0.906142	0.658166	0.228015	0.322246	0.122488	1.70867	0.00552562	0.105388
Zm00001d034197	4.63832	1.86864	5.53328	4.75458	33.909	4.95279	-1.857	0.00554406	0.105588
Zm00001d011123	6.16029	5.79339	13.0467	31.7586	31.0096	5.05011	-1.43973	0.00555126	0.105588
Zm00001d017852	293.479	119.37	231.336	379.729	751.109	287.1	-1.13825	0.00555155	0.105588
Zm00001d052678	16.5232	22.5495	15.9444	36.602	17.8643	42.1804	-0.812841	0.00556221	0.105692
Zm00001d051429	3.60615	14.9538	4.23494	2.5043	2.11242	2.13559	1.75526	0.00559064	0.106134
Zm00001d038448	3.3378	2.13131	4.12754	5.98226	10.3556	4.77501	-1.13752	0.00561236	0.106448
Zm00001d012294	0.300852	0.216909	0.247312	0.532513	0.864922	0.675373	-1.43792	0.00562466	0.106583
Zm00001d011076	36.9287	16.0964	31.9645	49.4018	65.0298	46.8357	-0.924095	0.00565016	0.106967
Zm00001d031268	0.792755	2.70018	0.684662	0.424255	0.256412	0.489508	1.83595	0.00567126	0.107267
Zm00001d035400	5.98143	15.0386	4.85142	2.30462	4.45676	2.54597	1.47492	0.00568046	0.107342
Zm00001d026203	3.73664	0.442156	0.806876	3.37205	10.4234	4.58149	-1.88204	0.00570819	0.10767
Zm00001d016287	2.20264	15.9848	0.941533	1.28463	0.063918	0.867594	3.10964	0.00570935	0.10767
Zm00001d008073	83.4085	8.03844	60.2666	82.0043	307.524	123.127	-1.75664	0.0057155	0.10767
Zm00001d023240	1.00566	2.30021	1.00475	0.284354	0.193318	0.582873	2.02309	0.00571879	0.10767
Zm00001d021120	2.21499	2.42852	1.87209	3.02329	8.94194	2.8042	-1.18064	0.00574442	0.108053
Zm00001d053384	0.605925	0.515596	0.321896	2.66282	1.40942	0.67409	-1.71733	0.00578805	0.108774
Zm00001d020595	36.6675	273.719	34.5096	22.8507	36.006	26.6906	2.01136	0.00580892	0.108992
Zm00001d052482	3.1524	2.02944	3.34506	9.75163	7.58493	6.08023	-1.45745	0.00581026	0.108992
Zm00001d051684	6.79219	4.87159	6.44669	7.96197	11.1143	11.7927	-0.769334	0.00585671	0.109762
Zm00001d029906	3.59123	6.63089	6.05155	10.0029	8.77413	10.3561	-0.840121	0.00587331	0.109973
Zm00001d037243	3.51759	5.61287	1.85161	1.42304	0.425499	0.650157	2.13591	0.00591201	0.110597
Zm00001d032024	15.2648	82.335	13.3637	13.6961	10.7608	8.05366	1.7711	0.00592141	0.110672
Zm00001d013869	116.732	89.0763	123.326	163.912	217.134	193.683	-0.804204	0.00593424	0.11081
Zm00001d012955	13.3096	10.1121	12.1624	11.2649	44.2543	18.4047	-1.05481	0.00594012	0.110819
Zm00001d004804	14.1846	3.46898	9.64355	19.9002	21.4877	17.172	-1.10116	0.00599446	0.111731
Zm00001d052057	3.72421	8.20326	5.74847	2.62187	2.51759	2.62726	1.18641	0.00602655	0.112227
Zm00001d025333	18.21	1.0888	9.59112	28.9378	41.6732	23.4894	-1.70364	0.00605858	0.112626
Zm00001d017801	1.40181	1.03411	0.667267	1.51635	5.40531	2.06265	-1.53366	0.00605896	0.112626
Zm00001d009746	27.7252	5.8518	23.7551	47.6273	46.2809	37.742	-1.19929	0.00610179	0.11332
Zm00001d023799	5.383	9.75801	13.0398	3.90331	4.06018	0.973951	1.65678	0.00611225	0.113411
Zm00001d050872	1.44525	1.69861	1.23653	0.636465	0.24669	0.327039	1.85582	0.00615278	0.11406
Zm00001d042935	18.316	10.5502	39.5779	6.84305	4.21839	11.57	1.5966	0.00616233	0.114099
Zm00001d028693	445.635	91.8489	214.616	514.954	544.11	794.295	-1.30114	0.00616601	0.114099
Zm00001d043782	41.4463	59.9236	38.7424	79.0984	67.362	88.666	-0.746852	0.00617674	0.114151
Zm00001d029601	14.855	22.9572	14.7946	18.0318	47.7202	28.4494	-0.840498	0.00617997	0.114151
Zm00001d008205	11.6843	37.9842	15.0057	8.60627	9.96421	7.09106	1.33358	0.00620204	0.114456
Zm00001d031211	1.76282	1.22652	1.26217	0.509001	0.352373	0.555979	1.58478	0.00621123	0.114522
Zm00001d005936	12.5968	2.58508	8.53687	9.74845	46.2655	13.3584	-1.54833	0.00623451	0.114848
Zm00001d017186	42.3486	22.5533	18.1437	36.4345	55.4971	80.2285	-1.05177	0.00624672	0.11497
Zm00001d006134	0.513941	0.094861	0.484877	0.74276	1.94725	1.72179	-2.01218	0.00627897	0.115298
Zm00001d028447	0.865323	1.33368	0.356473	0.220011	0.222221	0.037956	2.41192	0.0062848	0.115298
Zm00001d046535	20.0781	6.03663	18.8932	28.0334	32.4744	31.8576	-1.03717	0.00628583	0.115298
Zm00001d039173	33.8897	71.2651	42.5817	21.5429	20.0106	22.2411	1.21152	0.00629147	0.115298
Zm00001d006199	134.786	388.038	128.706	110.499	58.1533	60.7869	1.50572	0.00629268	0.115298
Zm00001d037242	35.5172	23.3893	21.5465	13.1503	9.6048	14.1189	1.12555	0.00631124	0.115515
Zm00001d038574	3.13794	3.54944	3.14406	1.75643	0.703983	1.26696	1.39924	0.00631576	0.115515
Zm00001d027585	5.19737	6.40412	4.99944	4.26445	34.2897	6.74599	-1.44825	0.00632268	0.115538
Zm00001d002364	19.9668	20.2242	13.8324	13.6963	111.891	21.5947	-1.44594	0.00633752	0.115627
Zm00001d039929	7.30486	3.60145	6.67442	11.293	11.7725	12.4655	-1.01509	0.00634601	0.115627
Zm00001d044691	17.8804	6.23409	15.8303	22.4615	49.2	18.0834	-1.16782	0.00634664	0.115627
Zm00001d013075	3.02364	3.8371	2.22033	1.47398	1.15445	1.51627	1.13159	0.00635011	0.115627
Zm00001d009359	8.61325	8.11559	8.57656	9.61651	35.8054	9.34682	-1.11391	0.00636778	0.115743
Zm00001d045021	10.8782	6.70272	6.76205	8.9607	20.4506	18.0742	-0.963984	0.00636778	0.115743
Zm00001d046960	44.1326	23.2302	30.6509	36.8221	100.019	63.594	-1.03208	0.00637741	0.115816
Zm00001d021344	4.13805	2.68411	2.69018	7.77959	2.8776	7.77799	-0.954589	0.00639272	0.115937
Zm00001d038167	25.1524	28.1501	46.6767	53.2997	97.8751	47.2231	-0.988696	0.00639542	0.115937
Zm00001d002478	20.7303	8.63481	21.9374	25.7898	43.1736	35.7526	-1.02938	0.00643586	0.116557
Zm00001d017829	34.0531	21.9612	30.1095	40.1148	70.5565	50.2889	-0.902221	0.00644099	0.116557
Zm00001d033848	5.90248	2.77105	4.39069	3.06729	21.7698	8.99548	-1.37279	0.00645951	0.11679
Zm00001d043752	8.99246	2.75908	5.3592	8.5823	24.3088	8.28367	-1.26686	0.00648729	0.117189
Zm00001d049079	46.8931	21.4712	30.1793	79.0807	41.1223	73.436	-0.974534	0.00650202	0.117351
Zm00001d049107	17.6904	4.10135	16.3019	23.485	60.6335	16.413	-1.40002	0.00650954	0.117383
Zm00001d038506	4.8138	6.83116	6.08603	4.03356	1.42691	1.16612	1.41993	0.00653334	0.117709
Zm00001d032213	1.21029	1.16665	0.780166	2.60456	3.08525	1.74525	-1.23574	0.00655305	0.117961
Zm00001d015914	8.97206	29.5141	6.01707	6.1562	4.85273	3.82293	1.58521	0.00656083	0.117997
Zm00001d048789	75.53	149.807	80.9047	49.9711	40.6866	42.9017	1.19719	0.00660714	0.118599
Zm00001d016230	10.4165	5.61193	9.40144	12.2173	18.2093	14.606	-0.824448	0.00661017	0.118599
Zm00001d034027	4.70789	7.33754	7.13914	17.8201	9.66045	8.76662	-0.917923	0.00661165	0.118599
Zm00001d036880	19.5408	36.3236	14.8194	8.63003	10.6719	11.3967	1.2032	0.00663609	0.11887
Zm00001d047709	8.75531	6.6511	8.72519	10.4613	29.0886	10.9041	-1.06404	0.00663836	0.11887
Zm00001d041576	13.7515	13.5951	11.7406	7.48808	3.1967	6.02546	1.22596	0.00665224	0.118877
Zm00001d048695	1.09245	1.58727	0.986244	0.554502	0.103641	0.244005	2.02276	0.00665552	0.118877
Zm00001d051591	1.44226	0.905111	1.5862	4.65085	2.67558	4.06273	-1.53375	0.00665611	0.118877
Zm00001d031555	48.487	5.54258	34.0832	58.0965	137.985	64.3414	-1.56343	0.00668535	0.119295
Zm00001d022081	6.24877	7.94736	4.87991	7.99482	17.0784	8.70724	-0.824427	0.00671725	0.11976
Zm00001d043047	0.421752	3.45799	1.11635	3.38678	2.72494	6.06704	-1.28549	0.00673048	0.119891
Zm00001d008793	32.1412	59.4583	50.9788	62.5384	100.414	85.4317	-0.800816	0.00674989	0.120043
Zm00001d031395	2.62055	1.23721	2.15107	0.823762	0.715133	0.45001	1.59511	0.00675072	0.120043
Zm00001d023759	3.51907	64.3236	8.92307	7.21483	5.66446	3.25274	2.25053	0.00679338	0.120697
Zm00001d019034	1547.21	1367.55	1345.27	1806.7	4980.08	1969.01	-1.03937	0.00682621	0.121176
Zm00001d038122	0.558841	0.59861	0.415465	0.134804	0.132386	0.115241	2.04017	0.00683652	0.121202
Zm00001d042833	16.0535	38.0564	17.3967	11.2066	8.6643	11.3773	1.1943	0.00683954	0.121202
Zm00001d003112	15.2704	32.1475	15.8405	8.40985	9.38299	9.18625	1.22942	0.00687017	0.12164
Zm00001d012584	0.138809	1.68486	0.26932	0.805607	5.11897	3.71476	-2.20337	0.00689021	0.121725
Zm00001d021714	1.23537	1.17782	1.02661	1.99021	3.26624	1.55492	-0.985616	0.00690225	0.121725
Zm00001d050412	4.73479	1.47799	4.92758	5.78083	9.49551	10.9999	-1.23796	0.00690934	0.121725
Zm00001d018218	1.49369	1.65424	1.45995	0.220977	0.433938	0.586408	1.89222	0.00690956	0.121725
Zm00001d021727	9.95186	3.19846	5.42112	8.11522	15.9529	13.9474	-1.0335	0.00691299	0.121725
Zm00001d036839	12.2048	52.3532	10.3057	6.76128	11.0614	5.05328	1.71044	0.00691451	0.121725
Zm00001d005300	10.0513	6.89924	10.1627	14.8514	16.5038	16.7168	-0.826202	0.00692023	0.121725
Zm00001d010399	240.08	148.449	207.857	289.08	530.819	331.954	-0.949637	0.00692362	0.121725
Zm00001d019850	16.3574	22.0686	11.7875	8.19937	6.99514	8.61969	1.07625	0.0069284	0.121725
Zm00001d038221	33.9445	11.0154	33.2629	39.1423	113.067	39.1343	-1.29051	0.00693668	0.121766
Zm00001d036475	67.2094	54.2745	62.3644	76.5676	242.81	79.9709	-1.11913	0.00695979	0.122067
Zm00001d030532	7.01554	5.25935	3.42429	2.41157	0.359073	1.69286	1.81444	0.00698979	0.122489
Zm00001d048469	6.43262	44.8514	18.597	3.45912	10.738	6.58721	1.7494	0.00701994	0.122891
Zm00001d026649	16.7002	8.74199	13.0886	16.9605	36.4615	19.1017	-0.91244	0.00702476	0.122891
Zm00001d038625	155.525	109.294	129.394	224.018	210.823	276.884	-0.852346	0.00703099	0.122895
Zm00001d039771	21.8396	13.2678	18.8983	30.4812	39.3514	23.5451	-0.789968	0.00704782	0.123085
Zm00001d036008	7.57014	13.7554	8.14518	4.41956	3.83905	5.08001	1.14367	0.00709086	0.123725
Zm00001d012494	12.5498	14.2481	9.67661	15.9158	26.2	17.1661	-0.700701	0.00709654	0.123725
Zm00001d040292	189.551	119.601	166.057	162.622	584.526	262.045	-1.08657	0.00712132	0.123999
Zm00001d034184	2.42181	1.66028	2.62572	2.4417	7.03923	5.49779	-1.159	0.00712434	0.123999
Zm00001d017438	8.8961	32.9838	6.32914	5.06553	6.20342	1.93997	1.86779	0.00713314	0.124046
Zm00001d014491	52.0234	10.4647	37.7173	35.4317	268.672	40.3893	-1.78151	0.00718169	0.124765
Zm00001d042930	0.951036	1.16334	0.872671	2.58658	2.40569	2.67985	-1.36091	0.00718665	0.124765
Zm00001d029519	5.69874	19.0532	6.7677	3.48515	3.87094	4.59728	1.39883	0.00719392	0.124786
Zm00001d024621	15.5068	4.97501	11.994	17.4747	32.5388	17.1971	-1.04933	0.00721986	0.12513
Zm00001d012636	1.22548	0.796785	1.54867	1.60817	4.43764	2.3738	-1.23745	0.00723947	0.125364
Zm00001d028759	57.4281	16.8517	33.0099	50.666	87.1362	102.108	-1.16098	0.00724669	0.125383
Zm00001d003174	24.8326	13.8208	21.5049	11.3837	5.43162	9.09694	1.21513	0.0072703	0.125602
Zm00001d001774	42.1454	24.0372	41.6282	45.5919	129.079	48.0232	-1.04656	0.00727162	0.125602
Zm00001d000640	1.84596	4.15844	6.86149	1.53307	0.691997	0.432173	2.27555	0.0073008	0.126
Zm00001d020708	0.0842497	0.681223	0.208821	0.0912524	0.0543869	0.0242365	2.51988	0.00732776	0.126359
Zm00001d008214	10.1717	4.20866	6.92351	8.92345	40.3693	7.21101	-1.40723	0.00737449	0.127045
Zm00001d040303	48.666	29.0888	49.9137	66.9966	85.236	86.2412	-0.901428	0.00737991	0.127045
Zm00001d048606	19.447	48.3888	17.0219	11.159	10.9467	13.6624	1.24637	0.00739573	0.127169
Zm00001d002016	7.67223	2.05949	10.5392	1.91867	1.24838	1.88772	2.00369	0.00739952	0.127169
Zm00001d052684	0.87374	22.5134	0.48123	0.0001	0.99226	0.596979	3.9086	0.00741273	0.127289
Zm00001d033931	82.6821	30.0453	62.0293	75.1807	274.912	85.9044	-1.31897	0.00746454	0.128071
Zm00001d052435	29.2186	3.52821	9.95573	15.9308	85.4786	37.9174	-1.70608	0.00755498	0.129515
Zm00001d010329	6.16657	4.33753	5.60077	6.31301	12.8525	11.0601	-0.908273	0.00757802	0.129748
Zm00001d041773	20.3734	26.6407	14.1016	7.79272	9.09676	11.2561	1.11864	0.00758123	0.129748
Zm00001d021268	4.9133	32.0196	4.75913	2.95269	4.1651	4.34015	1.86342	0.00758795	0.129755
Zm00001d018298	2.16286	0.81684	1.13061	0.988675	15.8615	1.58665	-2.16527	0.00761194	0.130056
Zm00001d045582	3.68854	11.1837	3.37562	2.02736	1.14879	2.64815	1.64757	0.00764137	0.13045
Zm00001d012898	2.47821	7.51981	2.44341	1.45981	1.50414	1.23517	1.56699	0.00772486	0.131687
Zm00001d021830	1.67137	2.04225	1.38173	0.707798	0.502215	0.774083	1.3607	0.00772666	0.131687
Zm00001d043525	157.011	175.72	186.919	224.456	397.383	299.596	-0.826342	0.00775022	0.131979
Zm00001d028820	15.7928	18.351	19.5859	30.5763	31.7768	23.3302	-0.673292	0.00776482	0.132118
Zm00001d016807	2.88292	3.13888	4.17744	6.47909	5.95428	5.05413	-0.777862	0.00779514	0.132524
Zm00001d033999	0.319023	0.097418	1.28537	2.54525	2.84629	1.55446	-2.02911	0.00782727	0.132693
Zm00001d033917	1.70172	12.071	2.45939	1.3211	1.81518	1.38635	1.84362	0.0078275	0.132693
Zm00001d002782	15.8983	8.57717	12.8613	13.1648	56.3567	15.9922	-1.19556	0.00782841	0.132693
Zm00001d018088	2.13154	0.61168	2.30288	4.13883	3.31043	4.58852	-1.25433	0.00783096	0.132693
Zm00001d040463	2.56396	30.6712	11.4751	3.26834	5.99649	2.7035	1.90138	0.00785257	0.132799
Zm00001d017084	3.66457	2.22819	5.25481	8.37302	5.31638	8.00969	-0.960905	0.00785661	0.132799
Zm00001d043932	12.5755	12.9868	11.8214	11.876	58.2127	16.5569	-1.21271	0.00785669	0.132799
Zm00001d009603	7.61091	11.1071	6.98194	3.93747	4.3154	3.78458	1.09424	0.00787911	0.133069
Zm00001d020524	5.96404	4.84259	5.70048	7.26108	8.98455	10.1773	-0.678701	0.00789092	0.133098
Zm00001d029501	3.63543	1.88392	3.53423	1.19206	0.297674	0.907328	1.91722	0.00789383	0.133098
Zm00001d003674	6.63365	3.03443	5.20101	1.76788	2.05655	1.91738	1.37274	0.0079207	0.133236
Zm00001d038022	6.56384	19.445	8.7042	5.21664	4.80017	4.36118	1.27161	0.00792151	0.133236
Zm00001d051659	2.00797	0.701252	2.41358	1.72077	16.321	2.68314	-2.01636	0.00792152	0.133236
Zm00001d000526	258.185	247.51	263.179	455.04	479.043	398.26	-0.793148	0.00795403	0.133673
Zm00001d019479	0.772432	1.51431	1.25223	2.32255	1.87689	2.35811	-0.889826	0.00799451	0.134244
Zm00001d033471	6.09714	0.634311	3.30483	5.31859	14.5418	11.2527	-1.6323	0.00801641	0.134501
Zm00001d029313	2.3372	1.9452	2.15735	2.69192	8.3252	2.91921	-1.11377	0.00804032	0.134792
Zm00001d003091	50.3936	18.38	28.2482	72.2033	58.112	53.7778	-0.924053	0.00809181	0.135544
Zm00001d011195	3.36666	9.2919	4.25354	1.67923	2.58783	2.30355	1.36396	0.00812943	0.136063
Zm00001d042904	14.4823	10.2278	9.52408	10.9173	32.1909	26.824	-1.03052	0.00815694	0.136307
Zm00001d012321	58.6444	28.2616	61.8239	72.093	130.434	90.6471	-0.979064	0.00815728	0.136307
Zm00001d044921	21.544	8.54011	17.0697	28.6157	46.3935	19.2605	-0.999418	0.00816706	0.136359
Zm00001d043233	9.42936	10.5267	9.97949	5.76968	3.73739	4.90983	1.0541	0.0082111	0.136979
Zm00001d017053	1.70018	1.3528	1.36701	2.91483	3.52111	1.56633	-0.856364	0.00821752	0.136979
Zm00001d017060	199.571	57.1426	152.26	228.843	408.072	262.474	-1.13694	0.00823839	0.1372
Zm00001d020190	0.0001	2.67883	4.33808	0.0001	0.091006	0.311892	4.12201	0.00826169	0.1372
Zm00001d031167	1.06065	0.10377	0.453983	0.683478	1.9476	3.96526	-2.02709	0.00826969	0.1372
Zm00001d048637	4.14212	4.08858	5.79228	10.0833	5.5647	8.45608	-0.781484	0.00828015	0.1372
Zm00001d018350	3.12577	1.53263	3.4691	3.78302	12.6778	3.85419	-1.32166	0.00828182	0.1372
Zm00001d042958	1.41205	2.75092	1.24634	0.503122	0.272564	0.673999	1.8997	0.00828575	0.1372
Zm00001d037877	40.0568	12.087	77.1914	13.6495	14.082	16.1168	1.56052	0.00829534	0.1372
Zm00001d039644	6.64989	9.84122	3.48021	2.77089	1.70129	2.08743	1.60625	0.00829569	0.1372
Zm00001d021303	9.602	4.56739	7.56616	10.4912	29.4637	7.83681	-1.1367	0.0083015	0.1372
Zm00001d045064	33.1743	14.4135	29.3709	42.1526	53.6708	43.2924	-0.85413	0.00830524	0.1372
Zm00001d005748	3.2613	18.1363	5.73085	2.1971	3.59401	2.72764	1.67109	0.00831469	0.1372
Zm00001d006883	33.4	10.0973	22.9901	34.3258	56.3347	41.883	-0.995311	0.00831705	0.1372
Zm00001d034221	4.37179	2.64547	5.08037	10.5126	6.87265	6.34777	-0.972174	0.00831778	0.1372
Zm00001d046318	8.35393	1.33214	10.898	8.94086	24.128	24.7939	-1.4911	0.00833586	0.137388
Zm00001d036283	7.91246	25.2222	9.34892	16.0903	32.0277	31.0367	-0.897772	0.00837678	0.137951
Zm00001d034145	140.931	86.1782	133.502	145.228	418.324	183.078	-1.04995	0.00838833	0.138014
Zm00001d032561	16.4497	3.08618	9.30343	11.0517	36.6991	25.7312	-1.34935	0.00840051	0.138014
Zm00001d043200	3.34705	2.37954	2.79379	0.891656	1.20814	1.13457	1.39743	0.00840081	0.138014
Zm00001d004472	12.8077	37.0721	19.5141	29.0506	83.0295	31.1841	-1.0458	0.00841261	0.138097
Zm00001d015857	0.777127	0.988464	0.801087	1.03254	1.65583	2.96553	-1.13935	0.00844351	0.138457
Zm00001d035876	2.39038	3.64274	2.81381	1.60343	1.14582	1.12574	1.19098	0.00844802	0.138457
Zm00001d043702	25.6961	28.0682	31.3374	42.4283	79.4574	38.7097	-0.91617	0.00846877	0.138686
Zm00001d012211	26.2992	29.0291	24.9135	37.8902	54.3107	43.0079	-0.752761	0.0085039	0.139045
Zm00001d040147	0.122171	0.038466	0.204167	0.608745	0.321006	0.406966	-1.8735	0.00851263	0.139045
Zm00001d011438	1.47367	0.585574	3.58475	7.47487	5.1224	3.64144	-1.52465	0.00851336	0.139045
Zm00001d030158	1.63786	1.39816	1.68128	2.566	3.45063	2.55337	-0.861332	0.0085178	0.139045
Zm00001d028161	14.0199	6.25851	11.8491	36.4288	11.354	23.8847	-1.15751	0.00855442	0.139532
Zm00001d042288	11.8526	9.90069	7.62806	14.777	15.7519	17.0599	-0.695717	0.00859227	0.140035
Zm00001d006168	3.28045	1.83836	3.07554	4.02738	6.03655	4.49576	-0.829278	0.00859894	0.140035
Zm00001d051047	23.2191	24.2211	23.212	26.0609	57.5725	34.8631	-0.746037	0.00864836	0.140673
Zm00001d025794	4.68605	4.13179	3.10634	6.60524	8.79972	5.77356	-0.828711	0.00865182	0.140673
Zm00001d003021	1.61135	3.07861	1.42004	0.843271	0.527661	0.697079	1.56293	0.0087324	0.141652
Zm00001d043286	0.251569	0.260139	0.225625	0.026848	0.104641	0.0516251	2.00958	0.0087332	0.141652
Zm00001d049610	8.86101	3.31027	8.31932	16.0676	11.6266	11.877	-0.949489	0.00874004	0.141652
Zm00001d005459	240.963	36.0172	221.416	362.716	448.509	481.328	-1.37486	0.0087422	0.141652
Zm00001d005030	3.45012	5.7462	4.72109	7.03334	8.08657	6.72648	-0.650503	0.00874658	0.141652
Zm00001d000919	75.1942	18.8328	53.8582	142.328	63.6107	116.493	-1.12452	0.0087727	0.141853
Zm00001d003052	1.80519	4.07846	2.26832	1.25938	0.439513	0.57604	1.84133	0.00877283	0.141853
Zm00001d052837	12.1713	36.7973	9.65239	8.83971	7.65128	5.73121	1.39942	0.00881866	0.142481
Zm00001d010870	6.45048	0.526353	2.10989	3.26329	32.3328	4.5286	-2.14266	0.00886668	0.143145
Zm00001d013109	5.9651	6.32153	9.39571	12.1235	12.0477	11.0597	-0.700321	0.00890189	0.1436
Zm00001d016675	2.87148	4.9254	2.29985	1.52797	1.45499	1.71322	1.10433	0.00891613	0.14364
Zm00001d026600	17.8521	17.2579	14.5774	21.1466	37.5561	22.6852	-0.711934	0.0089184	0.14364
Zm00001d007166	3.95167	8.51583	2.3135	2.44861	1.06428	0.693382	1.81313	0.00895395	0.143853
Zm00001d021682	8.04742	4.25448	10.3879	13.1036	17.1601	11.2721	-0.872315	0.00895543	0.143853
Zm00001d039374	3.05141	1.16524	2.35219	4.41049	5.72	3.07823	-1.00778	0.0089566	0.143853
Zm00001d027532	0.439993	1.16272	1.2741	0.869709	4.63586	1.67885	-1.3204	0.00895968	0.143853
Zm00001d026047	90.5513	65.9671	65.2807	103.728	139.357	143.354	-0.800986	0.00898381	0.144128
Zm00001d037738	4.64019	4.41208	4.54799	6.62805	18.2084	7.78417	-1.26215	0.00908052	0.145565
Zm00001d006823	16.8959	42.3348	22.4657	17.5349	6.49918	8.71839	1.31867	0.00912335	0.146137
Zm00001d044373	2.67069	1.85622	2.91985	3.14091	6.49286	4.87823	-0.962561	0.00916336	0.146639
Zm00001d039053	49.8261	11.5191	33.9921	61.6572	96.477	55.3513	-1.16303	0.00916894	0.146639
Zm00001d053249	37.7378	12.5147	18.3906	52.3662	29.57	52.7237	-0.972131	0.00918445	0.146772
Zm00001d052661	3.8716	2.14317	1.45958	6.35105	5.83141	4.97154	-1.19853	0.00923955	0.147538
Zm00001d042673	34.8127	78.8013	28.4863	52.9645	117.942	97.6931	-0.918548	0.00927583	0.148002
Zm00001d019565	1.23248	27.2903	2.22917	0.0001	1.9973	0.549351	3.59395	0.00929378	0.148102
Zm00001d043762	30.1709	9.75188	34.2704	23.8604	106.686	58.2579	-1.34753	0.00929658	0.148102
Zm00001d020043	11.6381	5.40906	11.3903	14.4604	20.8036	15.7247	-0.842384	0.00934383	0.14874
Zm00001d005190	3.29758	13.3161	3.97959	2.58579	3.09197	1.50627	1.5193	0.00938083	0.149213
Zm00001d044106	88.6802	13.0116	50.4809	95.7314	152.617	132.322	-1.32283	0.00945422	0.150263
Zm00001d051759	0.368305	0.660894	0.324854	0.131855	0.0593332	0.154183	1.97106	0.00946873	0.150378
Zm00001d024277	0.77297	0.122107	0.149278	0.465779	2.78185	1.26675	-2.11192	0.00950423	0.150824
Zm00001d046316	3.29668	2.27124	3.00315	4.21981	10.5972	4.82923	-1.1967	0.00951233	0.150836
Zm00001d034947	1.24961	0.269959	2.24996	2.31581	7.29851	4.50412	-1.90512	0.00953653	0.151103
Zm00001d013629	0.380496	0.0001	0.0001	0.0001	8.74155	2.59767	-4.89655	0.00957287	0.151562
Zm00001d045475	504.346	310.448	480.498	801.902	687.791	845.149	-0.850048	0.00959343	0.15177
Zm00001d040340	1.22814	1.67896	1.0916	2.55356	2.1919	2.09836	-0.775268	0.00960445	0.151772
Zm00001d020915	13.0386	3.86933	6.88566	16.7294	15.9793	14.2303	-0.980214	0.00960837	0.151772
Zm00001d017606	1.2527	1.1888	1.1921	0.218024	0.096843	0.52671	2.11023	0.00961665	0.151786
Zm00001d008462	58.5665	75.2723	64.0357	38.2309	20.377	30.8186	1.14581	0.0096729	0.152439
Zm00001d020787	1.7397	0.651908	1.44758	2.07751	5.18026	3.12538	-1.43537	0.00967597	0.152439
Zm00001d037684	389.256	1198.01	381.864	307.08	235.241	211.766	1.38476	0.00968429	0.152439
Zm00001d029706	101.155	119.337	101.11	56.4293	54.5176	17.3785	1.32547	0.00968907	0.152439
Zm00001d009084	404.04	208.934	294.138	395.599	919.01	492.189	-0.994083	0.00969538	0.152439
Zm00001d022264	98.3203	659.244	126.511	62.3732	96.2874	102.809	1.75753	0.00970551	0.152439
Zm00001d017019	426.593	119.833	416.688	163.696	57.5725	117.516	1.50734	0.00971146	0.152439
Zm00001d034031	17.5716	9.18545	17.2546	23.6613	45.6336	19.0671	-1.00554	0.00971752	0.152439
Zm00001d016219	9.30679	6.43061	8.94912	3.20401	2.06177	5.55948	1.18932	0.00977033	0.153151
Zm00001d022435	1.95974	2.47634	2.32294	2.66609	8.51437	2.97024	-1.06599	0.00978496	0.153263
Zm00001d016874	0.88725	11.5737	0.685195	0.495039	0.443851	1.33236	2.53309	0.00981229	0.153574
Zm00001d044904	0.343095	0.116534	0.17057	0.357276	0.976312	0.626186	-1.63681	0.00983832	0.153864
Zm00001d053964	21.1105	17.3635	16.2809	19.7782	59.0799	22.8662	-0.893605	0.00987125	0.154261
Zm00001d018698	6.61723	10.4313	7.06183	5.2977	1.86813	2.10091	1.37952	0.00990876	0.154729
Zm00001d048819	2.89399	1.00123	4.1666	5.66463	4.15567	8.9842	-1.2219	0.00991652	0.154732
Zm00001d043731	0.601117	0.25425	0.904724	1.98286	0.954609	1.90236	-1.45931	0.00993526	0.154822
Zm00001d025770	22.6213	58.3458	27.1015	21.8489	10.7354	13.1942	1.23921	0.00993738	0.154822
Zm00001d038712	159.464	49.2024	189.906	288.407	264.919	304.357	-1.10561	0.00997142	0.155235
Zm00001d052885	24.5869	21.3485	27.0481	56.5966	20.9311	58.417	-0.897378	0.0100293	0.156017
Zm00001d048066	4.55664	0.7915	3.06522	6.98348	5.33683	7.91693	-1.26626	0.0100561	0.156217
Zm00001d006489	16.9137	12.1913	11.1171	21.9668	33.9783	16.29	-0.844707	0.0100602	0.156217
Zm00001d050043	32.0805	125.25	51.2526	31.2254	21.6188	26.2163	1.39959	0.010065	0.156217
Zm00001d052167	13.5244	5.69501	13.3903	18.1963	30.5004	16.0046	-0.988495	0.0100839	0.156392
Zm00001d003114	28.0554	13.0999	25.0376	28.7434	53.2451	46.816	-0.960434	0.0101166	0.156781
Zm00001d016531	8.77872	10.6127	6.22881	9.43192	20.3003	13.0655	-0.740247	0.0101243	0.156782
Zm00001d004908	12.7647	3.96293	8.57039	15.3408	30.3586	11.0066	-1.16448	0.010154	0.157123
Zm00001d040839	27.9845	8.87877	13.2618	34.9774	35.9679	25.0884	-0.938007	0.0101902	0.157499
Zm00001d029814	1.89333	9.6389	2.7908	1.42267	1.59029	1.10868	1.79704	0.0101937	0.157499
Zm00001d039591	19.1736	5.7532	8.11593	19.6411	26.7041	23.5554	-1.08097	0.0102148	0.157706
Zm00001d010410	2.7219	20.5268	3.01363	3.52289	0.99315	2.00219	2.01045	0.010251	0.158146
Zm00001d052008	64.3634	16.0141	58.7316	80.6617	130.96	99.1189	-1.15949	0.01027	0.158164
Zm00001d012296	0.841346	1.35893	1.79958	1.58005	5.88158	2.2277	-1.27645	0.0102709	0.158164
Zm00001d020403	2.9069	2.53847	3.21618	3.73286	6.42088	5.4718	-0.851208	0.0102765	0.158164
Zm00001d033154	1.30235	0.392021	1.10655	4.05915	0.810927	3.70321	-1.61395	0.0102899	0.158164
Zm00001d043839	4.59068	6.67465	4.74856	9.22689	11.8823	7.51002	-0.837661	0.0102907	0.158164
Zm00001d047050	2.60045	0.19001	3.35777	5.48794	12.2938	3.78522	-1.81058	0.01033	0.158569
Zm00001d003287	0.610121	1.14325	0.224809	1.59607	3.21559	1.19163	-1.60158	0.0103325	0.158569
Zm00001d006153	127.534	26.3644	89.2295	103.386	258.274	231.716	-1.28723	0.0103546	0.158588
Zm00001d043898	10.6262	2.21969	6.0446	4.3693	31.1129	19.557	-1.5428	0.0103562	0.158588
Zm00001d004380	61.3918	7.89654	116.492	265.125	102.837	218.511	-1.65847	0.010357	0.158588
Zm00001d012836	4.303	6.96105	3.66094	1.27214	2.09958	2.07891	1.45323	0.0103794	0.158812
Zm00001d025241	4.51757	3.23337	2.16255	1.43774	1.34282	0.758828	1.4859	0.0104127	0.159204
Zm00001d033300	69.2732	13.3369	40.3976	68.2	149.586	75.7411	-1.25475	0.0104604	0.159733
Zm00001d013003	78.111	47.6268	125.89	76.722	355	164.761	-1.24519	0.0104629	0.159733
Zm00001d043089	7.16149	4.8082	8.0258	13.0174	8.41715	13.2397	-0.794189	0.010486	0.159966
Zm00001d046979	27.394	12.0217	17.7645	21.2261	65.0802	32.6135	-1.0564	0.0105155	0.160162
Zm00001d025689	7.35762	6.40775	7.12539	6.18158	15.4099	15.5064	-0.828473	0.010522	0.160162
Zm00001d011735	47.3202	28.548	46.8866	60.0777	91.2301	59.9496	-0.783222	0.0105223	0.160162
Zm00001d051125	0.578564	3.42555	0.867774	0.496487	0.14897	0.53233	2.0484	0.010533	0.160206
Zm00001d040220	1.90422	1.1471	1.66742	2.36008	3.06464	3.11812	-0.856315	0.0105564	0.160329
Zm00001d027392	11.9653	10.9284	11.8823	5.66227	4.78332	6.03082	1.07769	0.0105567	0.160329
Zm00001d008965	5.28319	4.09177	2.9295	4.85732	8.74479	7.42495	-0.773066	0.0106031	0.160915
Zm00001d032453	39.5383	30.1618	49.3424	55.5053	83.5627	72.8823	-0.83225	0.0106395	0.161347
Zm00001d023939	37.3144	93.6363	36.6945	22.3066	26.8695	21.261	1.251	0.0106659	0.161628
Zm00001d043621	5.78067	4.57079	20.8336	4.18856	3.48181	1.95665	1.69569	0.010685	0.161798
Zm00001d017837	77.3062	28.0608	63.8141	80.205	195.745	77.0359	-1.06104	0.0107128	0.162099
Zm00001d017696	1.03247	2.23903	1.24624	0.32901	0.44548	0.451644	1.88148	0.0107735	0.162871
Zm00001d052988	2.66845	2.75099	3.20952	1.55212	1.34677	1.19858	1.07445	0.0107797	0.162871
Zm00001d018820	8.02704	9.81317	7.6	10.7694	15.5089	14.64	-0.685636	0.0107919	0.162935
Zm00001d029289	2.1147	5.93389	2.11416	1.59522	1.00988	0.659873	1.63815	0.0108127	0.16313
Zm00001d010287	2.11703	3.8939	0.494822	0.749054	0.360431	0.456851	2.05432	0.0108512	0.16359
Zm00001d045397	42.9212	28.8462	42.9735	22.6601	13.1194	16.7021	1.1285	0.0109468	0.164909
Zm00001d014083	0.535054	6.14083	1.78695	0.304249	1.16686	0.197813	2.34222	0.0109837	0.165344
Zm00001d006106	1.37805	1.28597	2.29389	5.46431	1.63443	4.90144	-1.27525	0.0110185	0.165746
Zm00001d048563	5.62596	7.05541	4.32187	8.23893	10.6401	8.34545	-0.679093	0.0110318	0.165825
Zm00001d024597	0.546033	0.27178	0.142233	0.645014	1.05165	1.10203	-1.54358	0.0110645	0.166194
Zm00001d042022	95.0881	71.6617	64.5358	117.244	128.814	143.419	-0.751863	0.0110997	0.166574
Zm00001d047840	6.09849	3.49185	2.93652	7.27781	8.62946	6.39871	-0.832406	0.011106	0.166574
Zm00001d022630	1.26936	1.09952	5.34374	11.3075	3.69477	7.15113	-1.52223	0.0111378	0.166929
Zm00001d049630	2.18562	0.852429	1.74232	2.68286	4.18681	3.70037	-1.14479	0.01115	0.166989
Zm00001d027299	3.1678	6.34604	2.92833	1.94929	1.84424	2.0565	1.08872	0.0111762	0.167259
Zm00001d052760	47.9586	113.885	54.9965	39.0512	24.1195	34.9693	1.14372	0.0112449	0.168164
Zm00001d003485	4.37297	0.241095	2.04652	6.00219	7.91448	12.8706	-2.00783	0.011266	0.168358
Zm00001d003667	4.05034	2.28888	5.31246	6.29422	5.97915	8.07377	-0.804287	0.0113101	0.168887
Zm00001d037604	11.8575	8.0623	10.5795	15.6625	15.1465	17.4757	-0.662791	0.0113179	0.168887
Zm00001d010759	34.3813	15.7793	25.0128	51.6211	34.9436	44.1439	-0.79806	0.011333	0.168944
Zm00001d015397	45.798	4.0237	32.4249	45.1338	135.966	57.7058	-1.53781	0.0113471	0.168944
Zm00001d034112	122.514	39.217	112.584	193.866	163.959	202.276	-1.02985	0.0113521	0.168944
Zm00001d018332	4.95121	5.32715	7.30912	3.45401	2.58277	2.21202	1.09229	0.0113645	0.168944
Zm00001d002434	24.5476	3.02542	12.2678	21.5606	56.0671	27.9649	-1.40619	0.0113745	0.168944
Zm00001d001785	0.638909	0.166633	0.693792	1.4401	1.54348	1.01896	-1.41659	0.0113781	0.168944
Zm00001d042954	17.2125	15.9653	21.4536	36.7478	23.2047	37.3434	-0.832651	0.0113794	0.168944
Zm00001d028287	1.90077	1.77811	1.26678	2.59565	4.12339	3.359	-1.02698	0.011392	0.169009
Zm00001d040061	0.193945	0.584872	0.279105	1.17418	0.836527	0.787377	-1.40321	0.0114217	0.169283
Zm00001d048226	40.7999	22.6975	48.7254	58.0947	74.4954	60.2111	-0.780749	0.011427	0.169283
Zm00001d014903	3.43007	3.49597	5.0323	8.19937	4.55065	7.41214	-0.753634	0.0114977	0.170102
Zm00001d017167	71.8132	249.404	83.4034	53.3557	39.7382	62.8479	1.37556	0.0114994	0.170102
Zm00001d047504	1.10182	4.92377	0.676073	0.423429	0.718939	0.363716	2.15372	0.0115072	0.170102
Zm00001d046873	0.048758	0.699706	0.061358	1.86774	0.794258	0.630793	-2.02363	0.0115875	0.171166
Zm00001d045046	2.74804	4.69914	4.08328	4.64601	12.7187	4.0353	-0.892159	0.0116073	0.171333
Zm00001d017130	5.75996	6.78884	4.92513	3.0373	2.61126	2.20651	1.15351	0.0116155	0.171333
Zm00001d017422	3.48843	45.3985	7.40946	2.6957	6.79755	4.18732	2.04091	0.0116292	0.171377
Zm00001d019102	0.0001	0.0001	0.229703	0.619223	0.707076	0.456035	-2.95467	0.0116352	0.171377
Zm00001d022753	4.50621	5.38101	5.04672	2.13645	1.43306	0.735518	1.7945	0.0116521	0.171503
Zm00001d050394	1.23273	0.507133	0.436309	0.954079	2.94132	2.26448	-1.50111	0.011751	0.172834
Zm00001d031876	0.976855	6.82469	5.50786	0.0001	0.163703	1.42066	3.07038	0.011772	0.172895
Zm00001d023669	140.21	164.467	130.688	220.67	252.906	240.027	-0.712894	0.011772	0.172895
Zm00001d048603	6.09952	3.62111	5.33711	7.59958	8.44776	8.2124	-0.688059	0.0118066	0.173279
Zm00001d042934	3.34873	0.368277	1.24004	2.87794	11.7895	2.68304	-1.80742	0.0118289	0.173394
Zm00001d021459	34.6245	101.332	28.2851	25.7137	8.00296	24.3032	1.5012	0.0118314	0.173394
Zm00001d048833	9.84707	6.6306	8.6859	5.12362	3.29698	3.75513	1.04733	0.0118827	0.174022
Zm00001d028725	1.37734	0.224057	1.53148	3.3337	4.11453	1.7274	-1.55032	0.0119051	0.174093
Zm00001d002630	9.51484	3.35863	7.31988	10.4715	11.1193	16.6072	-0.919616	0.011911	0.174093
Zm00001d034373	2.17689	1.98646	2.62126	3.70963	5.58737	3.18344	-0.879333	0.011913	0.174093
Zm00001d023384	168.712	285.185	181.696	87.1195	108.659	94.9363	1.1285	0.0119277	0.174184
Zm00001d053786	38.1152	66.9774	32.8051	24.5119	14.6507	23.5887	1.13588	0.0119782	0.174797
Zm00001d047981	1.09409	2.86616	0.850867	1.56606	10.7035	1.57796	-1.52518	0.0120228	0.175273
Zm00001d028317	0.404697	0.731754	0.142381	0.868163	1.06822	1.29274	-1.33632	0.012028	0.175273
Zm00001d048508	2.24623	0.792161	1.37231	7.69944	2.82481	2.64064	-1.57761	0.0120667	0.175713
Zm00001d053160	4.24839	0.415227	1.17491	8.06387	5.82025	4.41495	-1.6481	0.0120961	0.175996
Zm00001d012909	50.8071	25.3617	46.9899	62.5525	86.5709	74.7802	-0.862359	0.0121033	0.175996
Zm00001d010007	5.64777	28.2802	17.745	9.31084	2.68148	3.84907	1.70571	0.0121573	0.176655
Zm00001d044060	49.8246	18.7952	44.4055	62.8595	80.3753	73.0287	-0.936145	0.0121723	0.176721
Zm00001d044170	0.379945	0.771195	0.509633	0.125386	0.201787	0.133286	1.85071	0.012179	0.176721
Zm00001d005808	13.7652	26.0688	17.2489	11.1072	5.3679	9.97899	1.10957	0.0121985	0.176859
Zm00001d004847	1.44271	3.12481	0.970357	0.551613	0.481594	0.654142	1.71458	0.0122058	0.176859
Zm00001d013716	7.95341	7.4511	12.7186	4.9379	4.0617	4.66629	1.04118	0.0122309	0.177098
Zm00001d031677	368.091	166.797	307.982	323.261	878.482	518.942	-1.0296	0.0122403	0.177109
Zm00001d017284	12.8247	1.9351	5.21612	12.7552	22.8685	11.6274	-1.24209	0.0123032	0.177893
Zm00001d008540	101.384	74.9829	86.6324	171.626	153.478	111.19	-0.730245	0.0123376	0.178265
Zm00001d025953	13.7216	35.8418	15.8214	11.8272	8.76751	8.81611	1.15261	0.0123806	0.178761
Zm00001d040154	19.3253	14.3719	20.729	25.2666	30.2026	31.8246	-0.681577	0.0124145	0.179124
Zm00001d015459	105.144	16.2773	65.5521	181.413	132.446	133.114	-1.25736	0.0124422	0.179397
Zm00001d017025	1.60627	0.898037	1.44794	1.13611	6.01769	2.35664	-1.26683	0.012457	0.179484
Zm00001d040028	167.322	15.6964	112.171	288.045	205.733	296.189	-1.42015	0.0125026	0.180015
Zm00001d031777	20.5656	84.4246	21.5935	15.8764	19.3321	11.0101	1.45355	0.0125791	0.180988
Zm00001d029258	8.88101	10.4728	14.204	9.48051	52.1774	12.9065	-1.15184	0.0126093	0.181199
Zm00001d003621	8.39084	10.846	12.2292	4.71568	5.41195	5.06189	1.05072	0.0126114	0.181199
Zm00001d032030	10.7451	42.3049	12.0806	8.87378	5.35719	8.71567	1.50505	0.012626	0.181283
Zm00001d032932	1.27932	0.549295	0.803723	2.8829	1.92536	1.7284	-1.31221	0.0126527	0.181538
Zm00001d036439	9.24888	1.09688	5.52324	10.5798	13.5661	15.5305	-1.32207	0.0126833	0.18185
Zm00001d036098	61.6209	59.1616	54.9342	36.5646	20.1224	26.0457	1.08672	0.0126967	0.181915
Zm00001d011687	38.3526	6.67536	28.6185	56.8606	44.1392	67.4918	-1.19399	0.0127473	0.182406
Zm00001d042141	0.792705	0.29993	0.318801	1.9	1.30172	0.809343	-1.50682	0.0127488	0.182406
Zm00001d007037	10.5814	23.6835	10.0275	16.5943	45.814	18.4397	-0.868152	0.0127582	0.182413
Zm00001d046905	12.9041	15.708	12.3589	8.22265	6.38404	6.36819	0.965944	0.0127722	0.182467
Zm00001d017700	18.0639	15.9272	22.6255	23.8422	43.1906	31.5637	-0.800313	0.0127821	0.182467
Zm00001d044242	0.265764	0.576456	0.061025	0.662223	0.661907	1.68858	-1.73787	0.0127886	0.182467
Zm00001d043344	26.3902	4.362	7.2551	11.4749	89.4987	19.0443	-1.6589	0.0128638	0.183413
Zm00001d053386	0.241837	0.312021	0.236164	1.63291	0.885306	0.175118	-1.76943	0.0128922	0.18369
Zm00001d044100	59.0085	5.60333	55.9997	93.5658	166.84	76.1917	-1.48066	0.0129247	0.184025
Zm00001d053707	1.51751	2.4874	1.02281	4.32773	5.16487	2.60786	-1.26708	0.0129606	0.184408
Zm00001d003109	7.04216	8.13655	6.06914	3.63223	2.97049	3.89714	1.01695	0.0129794	0.184547
Zm00001d009938	116.344	61.5095	81.3271	118.787	218.705	134.784	-0.865671	0.0130315	0.185159
Zm00001d015579	2.97961	5.65979	3.57242	6.489	6.74887	6.3269	-0.67998	0.0131622	0.186818
Zm00001d042096	123.335	23.7629	57.3237	80.8725	239.626	165.357	-1.24898	0.0131665	0.186818
Zm00001d042695	2.73943	11.4621	5.50997	2.84963	3.03391	2.12662	1.29914	0.0131767	0.186826
Zm00001d013571	189.371	118.347	147.007	327.866	224.106	239.698	-0.799907	0.0131853	0.186826
Zm00001d020867	4.35794	1.68249	3.34548	7.33816	4.42004	5.83963	-0.906829	0.013229	0.187316
Zm00001d038407	0.333121	0.291537	0.212388	0.300747	0.746645	0.818024	-1.15612	0.0132572	0.187496
Zm00001d004055	8.39073	4.76895	6.65695	10.9168	11.997	9.55345	-0.712273	0.0132601	0.187496
Zm00001d032632	7.91296	8.78391	5.62109	11.6953	7.6385	16.4239	-0.680046	0.0132691	0.187496
Zm00001d048823	2.87083	4.13546	2.55585	1.45321	1.70715	1.40364	1.06704	0.0132908	0.187673
Zm00001d012335	16.0003	4.75102	16.9972	24.6109	25.5046	22.8382	-0.950563	0.0133113	0.187833
Zm00001d035647	0.7064	0.35057	0.787312	0.967083	3.61104	1.29108	-1.6701	0.0133899	0.188812
Zm00001d033271	13.2332	2.7169	10.0281	10.951	28.7749	19.1567	-1.18054	0.0134463	0.189477
Zm00001d042903	5.02852	1.7834	3.12488	4.30957	10.2385	11.7231	-1.40263	0.013462	0.189526
Zm00001d047765	610.223	138.246	320.81	481.287	1052.22	869.206	-1.16802	0.0134683	0.189526
Zm00001d018278	16.4895	9.12159	18.2413	18.3168	28.7072	27.9014	-0.7728	0.013487	0.18966
Zm00001d018981	20.8248	42.4552	26.964	72.4239	27.1595	54.5679	-0.772445	0.0135204	0.189999
Zm00001d038907	42.1937	38.8482	44.2766	41.8352	97.3786	76.1156	-0.780947	0.0135398	0.190142
Zm00001d047423	5.25174	55.6769	20.1796	10.1309	9.58224	5.86763	1.66479	0.0135623	0.190327
Zm00001d023962	5.79246	15.5211	6.17018	4.70188	2.64914	4.6086	1.20041	0.013581	0.190459
Zm00001d016277	6.3039	0.328831	1.72156	7.26815	9.43601	8.854	-1.61319	0.0135933	0.190502
Zm00001d024300	4.68228	1.08988	2.00676	2.93492	10.6074	4.62331	-1.22357	0.0136259	0.190828
Zm00001d017888	2.8037	2.74198	3.44561	3.46021	4.6359	8.49174	-0.883525	0.0136541	0.191093
Zm00001d043191	1.12503	1.70502	1.69967	1.86632	2.19846	3.55102	-0.749572	0.0136906	0.191456
Zm00001d038915	2.06064	1.00011	2.42201	0.47507	0.473003	0.858476	1.60166	0.0137001	0.191456
Zm00001d042211	25.8252	18.4457	29.3087	31.778	53.3731	35.829	-0.717391	0.0137081	0.191456
Zm00001d035717	21.1148	31.8527	14.8048	13.3263	10.9041	6.89485	1.12261	0.0137654	0.192125
Zm00001d052253	238.757	53.2966	174.569	221.684	457.562	362.286	-1.15838	0.0137895	0.19233
Zm00001d042963	8.87654	4.6577	9.53508	11.4881	25.352	21.0174	-1.32653	0.0138783	0.193438
Zm00001d016440	1.48891	2.59171	1.23042	0.50262	0.489774	0.697046	1.65245	0.0139333	0.193538
Zm00001d040501	1.42587	4.13209	1.27029	2.30862	7.0403	7.42554	-1.29668	0.0139396	0.193538
Zm00001d045644	2.59496	0.453691	1.2129	3.36511	4.16977	3.23236	-1.3372	0.0139428	0.193538
Zm00001d019060	33.3283	7.7205	47.9128	121.963	32.0656	77.0254	-1.37698	0.0139484	0.193538
Zm00001d003533	47.4476	19.1388	33.5585	42.5469	81.6642	66.7238	-0.930992	0.0139503	0.193538
Zm00001d041609	61.0396	33.4728	39.9013	69.8237	83.1715	67.3735	-0.71324	0.0139507	0.193538
Zm00001d005359	14.5257	33.6698	18.7008	13.4512	8.56836	8.48553	1.13288	0.0139516	0.193538
Zm00001d021639	3.87508	3.20299	3.33073	1.4599	1.68825	1.09134	1.29584	0.0140514	0.194791
Zm00001d010171	266.776	155.028	336.632	390.111	514.032	479.78	-0.867666	0.0140696	0.194894
Zm00001d028870	39.8141	2.11522	21.2673	77.7144	61.1	44.4317	-1.53586	0.0140778	0.194894
Zm00001d007329	29.2924	9.49691	25.3168	31.494	50.3594	38.019	-0.902966	0.014103	0.195111
Zm00001d022005	15.2433	15.9908	24.3116	23.8586	39.3767	26.9753	-0.699622	0.014117	0.195173
Zm00001d048349	6.39332	7.94797	8.71682	8.82152	19.5868	10.2252	-0.744582	0.0141399	0.195358
Zm00001d019895	2.29693	20.3796	7.27531	2.22295	4.04915	1.73318	1.90362	0.0141525	0.1954
Zm00001d033344	2.96748	25.0478	1.98893	2.49477	1.94072	3.40904	1.9354	0.0141723	0.195542
Zm00001d002965	8.2216	2.80584	9.88189	15.6025	16.3366	12.5095	-1.08799	0.0141859	0.195579
Zm00001d017575	19.0165	21.5858	16.689	29.2977	26.8524	27.5876	-0.547561	0.0141941	0.195579
Zm00001d049186	6.76252	2.88487	4.09975	8.20675	10.7335	6.8679	-0.908695	0.0142358	0.196022
Zm00001d009497	3.05796	14.5569	3.40538	2.92334	2.52509	2.3226	1.4356	0.0142698	0.196358
Zm00001d045581	2.76361	4.66044	1.61826	1.09507	1.50803	0.744676	1.43349	0.0143041	0.196698
Zm00001d043187	2.75015	2.24502	2.15627	2.55699	7.67574	3.87765	-0.980452	0.0143362	0.196964
Zm00001d045202	78.1916	95.8811	75.2681	162.261	85.882	176.346	-0.76761	0.0143426	0.196964
Zm00001d049145	2.75848	1.68727	2.78823	4.51415	3.83569	4.42317	-0.820235	0.0144127	0.19775
Zm00001d007764	26.1227	4.15073	20.8757	27.79	64.4931	32.0467	-1.28139	0.0144191	0.19775
Zm00001d040075	3.20749	2.07246	2.25778	3.41522	3.92317	5.91462	-0.814118	0.0144832	0.198495
Zm00001d008905	0.215532	6.48236	1.14969	0.187071	0.659346	0.514914	2.52723	0.0145255	0.198943
Zm00001d000903	0.434106	0.698479	0.559113	0.003439	0.215599	0.0001	2.94856	0.0145703	0.19916
Zm00001d030045	6.66198	7.99257	5.36313	12.1325	10.281	12.3055	-0.794453	0.0145703	0.19916
Zm00001d028623	4.3014	7.47625	4.26129	2.77917	2.32563	2.6933	1.04038	0.0145705	0.19916
Zm00001d047931	28.9324	28.3962	27.7032	43.6317	50.7036	38.1434	-0.639686	0.0146325	0.199874
Zm00001d044529	3.02968	8.798	1.22075	10.0191	11.2128	5.77177	-1.04928	0.0146432	0.199887
Zm00001d002382	7.93992	7.08524	12.5115	15.419	15.2935	13.3154	-0.677066	0.0147125	0.200699
Zm00001d003035	98.236	45.4127	112.491	163.103	169.447	139.811	-0.882959	0.0147736	0.201398
Zm00001d048866	18.1083	25.7789	11.1931	9.01509	6.90909	10.0994	1.08172	0.0147875	0.201455
Zm00001d002447	2.7819	3.95835	2.70047	1.74151	0.978181	1.60486	1.12635	0.0148161	0.201709
Zm00001d012973	2.3811	6.72232	4.87082	5.26965	16.9843	6.53823	-1.04291	0.0148537	0.202087
Zm00001d046838	2.24224	1.0235	1.83944	3.70748	2.83533	2.82589	-0.875887	0.0148756	0.202251
Zm00001d030131	40.7218	12.3344	31.7755	45.4475	74.8196	49.5999	-1.00173	0.0149024	0.202481
Zm00001d042115	234.667	141.14	189.328	215.797	416.202	325.212	-0.760242	0.0149793	0.203391
Zm00001d051939	7.44169	6.65584	6.59549	10.7743	11.9552	9.28293	-0.629488	0.015008	0.203646
Zm00001d026076	13.8474	2.55772	17.9122	17.2713	38.8788	24.9949	-1.24156	0.0150196	0.203669
Zm00001d036751	51.0382	58.8786	47.0031	27.7506	20.0435	29.3094	1.02516	0.0150336	0.203723
Zm00001d020019	0.321182	1.39719	0.395222	0.244496	0.188557	0.167322	1.81576	0.0150613	0.203944
Zm00001d041955	10.4522	3.43583	9.27969	11.7	17.0829	14.535	-0.902849	0.0150698	0.203944
Zm00001d012849	94.2592	32.912	81.2029	204.772	113.01	97.938	-0.996438	0.0151465	0.204685
Zm00001d012263	1.08958	3.85051	1.22639	0.802866	0.831273	0.642221	1.43772	0.0151532	0.204685
Zm00001d009858	674.895	99.0428	396.085	1000.75	1054.83	711.349	-1.24175	0.0151558	0.204685
Zm00001d009398	2.21833	1.77248	1.7074	3.20254	5.96866	2.83816	-1.07558	0.0151644	0.204685
Zm00001d013296	28.0999	47.4522	32.0243	13.8612	19.8736	19.3468	1.01908	0.0152043	0.205088
Zm00001d020982	1.66495	2.9296	1.11907	0.633232	0.446712	0.653423	1.72083	0.0152292	0.205289
Zm00001d033152	1.38382	6.28565	0.994214	0.997025	0.739314	0.683441	1.84011	0.015266	0.20565
Zm00001d051244	0.062699	0.358325	0.0711865	0.724264	0.710989	0.175793	-1.71065	0.015337	0.206471
Zm00001d048499	90.1846	21.0146	50.2295	34.4822	10.8471	13.4844	1.45667	0.015379	0.2069
Zm00001d017085	44.9715	132.227	52.222	27.1975	17.4191	45.7524	1.34409	0.0154197	0.207311
Zm00001d023228	6.42126	6.22387	7.24432	2.97412	2.72761	3.62764	1.09215	0.0154359	0.207393
Zm00001d003516	3.62847	2.93623	6.20579	8.13434	5.37026	8.73804	-0.800513	0.0154607	0.207476
Zm00001d043831	0.388313	0.68629	0.328035	0.117681	0.108976	0.167611	1.83089	0.0154788	0.207476
Zm00001d013313	16.1652	4.292	14.1122	9.71176	47.5505	32.1887	-1.3716	0.015493	0.207476
Zm00001d033222	8.79766	32.5213	27.2833	4.86916	12.9117	9.35013	1.33831	0.0154967	0.207476
Zm00001d013209	4.97769	4.1516	4.29287	7.54097	9.06688	6.67585	-0.794703	0.015512	0.207476
Zm00001d039641	8.2726	8.90781	7.6116	10.0932	17.3901	11.6866	-0.659867	0.015513	0.207476
Zm00001d012295	2.27356	2.79487	2.25206	3.0449	3.90323	4.02346	-0.58376	0.0155141	0.207476
Zm00001d013185	174.633	23.6557	216.985	362.325	417.735	281.931	-1.35464	0.015523	0.207476
Zm00001d042961	18.1997	1.2541	7.194	21.7919	24.7456	24.7007	-1.41863	0.0155478	0.207672
Zm00001d014016	1.16227	1.45654	0.300425	0.98359	2.05366	5.12771	-1.48386	0.0155697	0.207829
Zm00001d042328	28.197	23.8596	31.492	44.1406	46.109	37.688	-0.614755	0.0156487	0.208748
Zm00001d023941	54.9172	152.837	84.2179	49.932	38.1122	39.4502	1.1954	0.0156726	0.20893
Zm00001d038870	0.460065	0.086368	0.118283	0.268923	1.44273	0.907072	-1.97806	0.0156833	0.208937
Zm00001d018966	150.985	47.2451	110.321	240.191	147.572	216.21	-0.968976	0.015713	0.209165
Zm00001d024885	0.373872	0.332018	0.551422	0.595972	0.712254	2.09656	-1.43722	0.0157208	0.209165
Zm00001d028398	0.951542	1.09003	0.611663	1.51711	2.17642	1.39282	-0.938874	0.0157441	0.209339
Zm00001d016766	2.91962	2.86145	2.68487	3.82701	4.28066	4.88523	-0.617982	0.0157683	0.209525
Zm00001d017951	89.201	36.8139	101.284	92.4179	256.783	122.77	-1.05411	0.0158255	0.210149
Zm00001d032873	353.834	241.156	287.914	383.956	690.511	458.606	-0.796099	0.0158432	0.210248
Zm00001d020133	4.22631	8.91525	2.50616	2.03142	1.08292	1.40264	1.79252	0.0158987	0.210817
Zm00001d047236	0.563639	2.57989	0.307519	0.41358	0.209125	0.13211	2.19284	0.0159077	0.210817
Zm00001d048214	91.8272	240.501	118.454	61.7942	27.2459	90.7178	1.32637	0.0159196	0.210817
Zm00001d024105	0.651993	12.7157	1.79498	0.498949	1.42489	0.868182	2.44114	0.0159272	0.210817
Zm00001d031131	6.66729	2.45573	6.80009	13.8537	7.04038	9.67488	-0.940943	0.0159618	0.211138
Zm00001d016105	23.0511	60.0718	20.5604	17.6936	13.9487	14.6317	1.16391	0.0160326	0.211555
Zm00001d038544	1.54675	0.291427	0.380167	0.733822	5.89957	1.79521	-1.92581	0.0160423	0.211555
Zm00001d017925	51.4344	46.0074	52.1469	30.1716	11.6315	24.9795	1.16346	0.0160522	0.211555
Zm00001d038537	27.1267	48.3984	22.9997	17.1365	14.6982	16.4308	1.02949	0.0160543	0.211555
Zm00001d040125	8.23461	12.1645	5.13295	13.1407	13.03	12.7033	-0.606497	0.0160543	0.211555
Zm00001d020172	2.93081	4.53649	3.73072	4.06977	7.03635	7.29502	-0.716552	0.016064	0.211555
Zm00001d050218	165.913	23.2017	123.796	258.592	256.483	223.828	-1.23963	0.0160752	0.211555
Zm00001d033995	5.23404	32.8171	4.08156	5.37595	2.9352	4.52492	1.71474	0.0160844	0.211555
Zm00001d035303	13.3042	8.7391	12.7421	5.88016	5.634	5.71267	1.01382	0.0160861	0.211555
Zm00001d042856	1.43554	6.88017	2.11525	1.135	1.0146	0.640981	1.90223	0.0161247	0.211926
Zm00001d008820	25.5335	22.5502	21.9531	30.3688	54.5143	30.1132	-0.7154	0.0161419	0.212017
Zm00001d021677	2.13406	0.380306	2.04664	3.05407	7.24316	2.34962	-1.47135	0.0162168	0.212781
Zm00001d048877	16.1944	37.6072	22.7475	10.0854	12.1487	14.2006	1.07107	0.0162209	0.212781
Zm00001d009116	2.8523	2.71103	7.64115	0.883567	1.95836	0.613046	1.93428	0.0162441	0.212949
Zm00001d033649	0.774589	2.00802	1.15472	1.95493	4.35112	1.61743	-1.00891	0.016337	0.21403
Zm00001d015186	47.3934	19.914	33.9734	56.6689	70.2595	52.276	-0.823245	0.0163489	0.21405
Zm00001d025141	73.8214	20.4773	83.9183	118.895	87.4625	175.218	-1.09834	0.0164893	0.21575
Zm00001d007716	20.142	36.2188	30.4773	17.5977	13.9872	10.9207	1.03068	0.0165335	0.21619
Zm00001d010466	8.15407	4.26436	5.89595	9.21464	13.8481	7.93605	-0.759238	0.0165602	0.216342
Zm00001d027622	92.8272	17.1503	80.816	129.584	168.837	127.341	-1.15804	0.0165672	0.216342
Zm00001d037537	6.59769	11.5532	4.98236	3.61824	2.9373	3.46669	1.20677	0.0165785	0.216342
Zm00001d012304	49.4066	49.7326	60.2688	65.7253	104.525	89.416	-0.703933	0.0165873	0.216342
Zm00001d026702	20.1136	28.6163	16.6004	11.185	10.5395	11.9372	0.956645	0.0166064	0.216425
Zm00001d029886	24.7095	30.5831	16.3958	16.9952	6.33414	9.13921	1.14269	0.0166148	0.216425
Zm00001d007207	9.65506	14.0434	9.63079	6.72298	4.93049	5.05162	0.996503	0.0166794	0.217071
Zm00001d013052	19.2594	6.34295	21.5647	22.9698	30.1784	40.0501	-0.982522	0.0166855	0.217071
Zm00001d033385	1.28189	1.00867	1.47685	2.85786	5.28282	1.293	-1.32425	0.0167012	0.217137
Zm00001d043125	27.5724	79.1235	29.8744	22.5168	13.1776	23.9672	1.19477	0.0167145	0.217172
Zm00001d027454	22.8358	64.0713	23.1446	19.1088	17.7994	10.2122	1.22376	0.0167784	0.217864
Zm00001d003283	0.816479	0.024209	0.191751	0.689416	2.99325	0.981479	-2.17555	0.0169005	0.219311
Zm00001d007821	4.07028	7.33272	3.21014	2.29034	1.77829	2.3853	1.17902	0.0169202	0.219427
Zm00001d021698	15.2523	58.7007	14.971	12.6136	9.67791	13.3803	1.31779	0.0169709	0.219826
Zm00001d039685	26.0378	40.601	46.8377	16.2453	19.5891	18.8402	1.05345	0.0169724	0.219826
Zm00001d038599	0.74744	0.269084	1.17971	1.38278	3.24199	1.52553	-1.48562	0.0170625	0.220805
Zm00001d040684	3.95697	4.51754	4.8014	2.01871	1.80659	2.00691	1.1867	0.0170695	0.220805
Zm00001d034836	4.44627	5.32964	2.85646	1.92873	1.82048	1.11861	1.37578	0.0171568	0.22171
Zm00001d025812	6.43283	4.71012	5.07968	7.06765	11.0552	7.89182	-0.681318	0.0171729	0.22171
Zm00001d034497	207.337	120.043	160.598	204.402	551.33	191.945	-0.957579	0.0171754	0.22171
Zm00001d023994	5.42263	3.19189	3.12889	6.76835	3.73487	10.2602	-0.822191	0.0171827	0.22171
Zm00001d026291	1.25158	1.25397	0.929785	0.29039	0.401786	0.629249	1.37836	0.0172595	0.22233
Zm00001d039607	61.0199	17.5274	32.2405	50.962	76.2112	89.0174	-0.964505	0.0172616	0.22233
Zm00001d029934	6.64374	2.39994	8.47649	13.9187	9.99752	10.091	-0.956823	0.0172686	0.22233
Zm00001d043406	0.319917	0.0001	0.216327	0.673207	1.07293	0.598027	-2.12784	0.0172741	0.22233
Zm00001d032761	8.53161	9.39468	8.0661	4.03748	3.63911	5.5537	0.974245	0.0173417	0.222827
Zm00001d036338	40.21	12.4074	36.8035	59.8979	63.6504	47.2782	-0.933849	0.0173424	0.222827
Zm00001d045470	65.7226	82.3725	96.9313	115.529	184.536	109.754	-0.742048	0.0173453	0.222827
Zm00001d045387	7.96725	3.26878	7.45878	10.9198	14.008	8.25252	-0.82769	0.0173622	0.222903
Zm00001d045432	4.13629	1.68135	3.18618	7.56171	7.77046	4.16811	-1.11488	0.0173999	0.223248
Zm00001d022275	5.4298	12.6895	6.04808	3.14388	3.30828	3.99755	1.2096	0.0174413	0.22364
Zm00001d022371	64.9081	19.0637	62.1455	101.477	83.705	98.3159	-0.956209	0.0174786	0.22394
Zm00001d016664	248.402	74.2323	181.331	230.037	483.509	314.031	-1.02785	0.0174866	0.22394
Zm00001d024702	36.7625	14.0766	23.074	41.4146	48.1768	39.9766	-0.809807	0.0174984	0.223952
Zm00001d025338	5.97911	38.7941	6.60164	4.60041	6.7134	4.90084	1.66376	0.0175481	0.224448
Zm00001d017851	307.946	102.979	218.942	421.548	474.586	292.021	-0.915604	0.0175746	0.224646
Zm00001d050403	10.5004	223.857	40.5926	21.06	27.6933	22.3984	1.9502	0.0176335	0.225258
Zm00001d043610	24.7347	2.60866	3.42822	4.09071	66.9396	49.6768	-1.97184	0.0176739	0.225634
Zm00001d031090	45.477	29.4014	35.982	42.8826	85.2244	62.9839	-0.785515	0.0177009	0.225745
Zm00001d018343	1.05406	0.162752	1.42734	2.45801	3.33261	2.18613	-1.593	0.0177046	0.225745
Zm00001d025814	25.1783	23.4768	13.5045	38.6149	30.5149	26.1171	-0.615696	0.0177961	0.22677
Zm00001d022937	18.3148	40.648	22.936	14.2024	12.3061	13.9268	1.01823	0.0178396	0.227184
Zm00001d021287	2.23209	4.04223	2.42051	1.39672	1.19922	1.43705	1.10831	0.0178706	0.227437
Zm00001d036507	1.07483	2.39142	1.42845	0.793258	0.577388	0.852797	1.13843	0.0178847	0.227475
Zm00001d048898	88.1984	164.766	85.1999	52.3939	49.5089	57.774	1.08257	0.0178969	0.227489
Zm00001d021629	7.04368	13.3432	5.5558	9.72354	16.6552	14.4946	-0.655828	0.0179246	0.2277
Zm00001d026611	1.84624	10.2354	2.33061	1.06775	1.21168	1.55467	1.91033	0.0180054	0.228585
Zm00001d029447	19.2582	21.2499	23.292	14.4272	4.57036	8.34772	1.22226	0.0180631	0.229175
Zm00001d015446	1.71808	1.96182	2.1659	3.82769	2.43253	2.66394	-0.610317	0.0180934	0.229418
Zm00001d043549	9.84856	5.69807	14.4165	4.28948	4.62483	3.09538	1.31899	0.0181672	0.230211
Zm00001d032744	1.61441	3.37254	1.50748	1.05551	0.79804	0.440754	1.50114	0.018195	0.230422
Zm00001d051908	355.785	1173.73	767.819	436.22	243.363	266.843	1.2794	0.0182068	0.230428
Zm00001d037759	17.4416	1.06734	14.1577	17.97	46.6903	28.4468	-1.51107	0.0182559	0.230908
Zm00001d048960	0.942617	0.067688	0.157359	0.438924	3.75203	1.039	-2.16317	0.0182737	0.23099
Zm00001d004203	9.89854	4.70388	6.2413	13.3909	20.2821	10.1147	-1.07091	0.0182953	0.231121
Zm00001d044628	12.6977	26.231	17.6866	11.4486	8.30337	8.31086	1.01253	0.0183873	0.23214
Zm00001d046315	7.56363	4.31938	7.12319	8.77664	20.2164	7.8662	-0.955558	0.0184241	0.232461
Zm00001d031802	33.2388	22.6587	20.9714	35.6475	55.9361	31.61	-0.680455	0.0184873	0.233047
Zm00001d039283	102.43	295.975	116.756	73.3504	80.5143	65.0044	1.23495	0.0184933	0.233047
Zm00001d051929	11.5216	11.8711	12.6252	15.2653	18.7596	18.7559	-0.551301	0.0185787	0.233869
Zm00001d048397	11.5696	11.3432	9.17863	5.81469	4.3343	5.81972	1.00694	0.0185813	0.233869
Zm00001d040786	23.4333	6.43351	18.0499	22.9251	40.4075	34.8005	-1.03421	0.0186339	0.234387
Zm00001d044089	15.2659	25.4388	14.8765	10.2161	9.08643	9.30592	0.958154	0.0187623	0.235857
Zm00001d005969	12.205	10.7568	13.5042	16.6603	22.1277	17.0868	-0.615646	0.0187811	0.235922
Zm00001d027387	2.02204	6.36301	3.09638	4.95536	11.9677	4.38362	-0.892005	0.0187904	0.235922
Zm00001d011843	8.94401	2.48353	4.77869	10.4466	9.24844	11.825	-0.959722	0.0188354	0.236229
Zm00001d029151	111.476	141.724	184.092	88.8098	55.7122	58.9849	1.10352	0.0188451	0.236229
Zm00001d009082	3.74693	5.09253	2.75952	5.9896	10.4655	6.80944	-1.00414	0.0188494	0.236229
Zm00001d033459	10.8357	15.9406	8.37312	17.2493	19.5109	16.144	-0.589886	0.0188683	0.236317
Zm00001d002928	8.52589	5.10613	6.20931	11.3821	8.82564	12.9994	-0.742984	0.0188795	0.236317
Zm00001d048366	1.60427	1.78324	2.26032	1.0103	0.361124	0.514448	1.58246	0.0189043	0.236483
Zm00001d008954	3.35494	4.19419	2.24703	1.54331	1.46606	1.60415	1.08635	0.0189456	0.236609
Zm00001d030683	16.8124	9.3296	11.995	17.3303	19.649	23.3882	-0.662579	0.018948	0.236609
Zm00001d034635	3.31617	2.31553	3.3066	3.41663	15.2872	2.67305	-1.25798	0.0189527	0.236609
Zm00001d033057	0.0886549	0.229458	0.219768	0.060668	0.031141	0.0603375	1.82182	0.0189644	0.236609
Zm00001d039926	2.08375	1.52262	1.00907	1.50959	6.28418	2.28097	-1.1262	0.0189721	0.236609
Zm00001d005351	51.1448	20.4673	50.4116	83.1897	79.841	57.1061	-0.851239	0.019061	0.237574
Zm00001d029656	0.419625	0.157752	0.320881	1.09252	0.922595	0.531964	-1.50364	0.0190816	0.237676
Zm00001d033128	950.738	478.142	646.342	790.933	1570	1379.74	-0.850032	0.0190988	0.237676
Zm00001d002788	6.32921	11.5258	5.98693	3.94953	3.6251	2.53486	1.23779	0.019104	0.237676
Zm00001d038326	5.71337	8.63203	4.34454	3.15924	2.38826	3.61124	1.02904	0.0191568	0.238188
Zm00001d051308	6.23567	6.84523	6.89007	4.1077	3.00157	3.31149	0.938444	0.0192735	0.239494
Zm00001d008458	5.02957	14.4985	9.57251	6.03238	3.77568	3.24529	1.15663	0.0192975	0.239647
Zm00001d013638	0.252769	0.436194	0.504262	0.511074	3.21576	0.294398	-1.75277	0.0193378	0.239941
Zm00001d045763	0.347851	0.298024	0.499305	0.581717	1.38214	0.766108	-1.25331	0.0193526	0.239941
Zm00001d005381	24.118	34.2761	18.8667	17.1975	10.7394	9.01993	1.06389	0.0193573	0.239941
Zm00001d052776	47.7019	23.0992	35.938	58.3627	51.9265	60.0828	-0.674598	0.0193761	0.239941
Zm00001d009057	3.54333	3.07599	0.815114	4.2283	7.33512	3.78087	-1.04541	0.0193935	0.239941
Zm00001d051804	333.073	306.824	192.568	107.304	132.075	152.785	1.08593	0.019402	0.239941
Zm00001d012520	0.537604	1.36768	0.866872	1.82485	1.86259	3.10213	-1.29231	0.0194031	0.239941
Zm00001d053544	12.7777	7.25369	12.0745	16.2788	17.133	16.7459	-0.643635	0.0194541	0.240291
Zm00001d014029	6.97317	0.0001	2.77238	12.5114	22.107	15.5607	-2.36426	0.0194549	0.240291
Zm00001d028987	21.9514	12.021	20.2333	20.94	47.5076	28.5637	-0.839707	0.0195029	0.240739
Zm00001d039163	1.1491	4.46026	0.898432	0.590864	0.64106	0.758242	1.70928	0.0195733	0.241462
Zm00001d044667	1.95147	1.98582	1.42023	1.67446	7.01602	2.01032	-0.998081	0.019606	0.241721
Zm00001d052934	0.178683	0.0001	0.562603	1.03605	1.18536	1.158	-2.18848	0.0196229	0.241784
Zm00001d014703	1.05155	0.402248	2.17671	0.408716	0.311882	0.365499	1.74102	0.019685	0.242314
Zm00001d003280	2.2438	0.592077	2.80089	3.92502	4.62255	3.85703	-1.13793	0.0197081	0.242314
Zm00001d053009	1.07491	1.16686	1.0106	0.683697	5.67655	1.35968	-1.2471	0.0197119	0.242314
Zm00001d038993	2.73476	1.10931	1.96296	4.2825	5.68536	3.60364	-1.22471	0.0197132	0.242314
Zm00001d011512	3.18677	22.2675	6.30321	3.09526	4.81824	3.50934	1.47517	0.0197339	0.242423
Zm00001d025612	14.6115	15.7845	12.6742	8.40094	6.80671	4.6135	1.11965	0.0197712	0.242736
Zm00001d021226	8.23549	11.7855	10.2949	17.998	14.0259	15.685	-0.654184	0.0198085	0.243045
Zm00001d043838	2.45059	1.41333	2.73179	3.89669	4.39631	2.73489	-0.741556	0.0198246	0.243045
Zm00001d009759	0.91603	3.16816	1.10019	0.530993	0.446654	0.60417	1.71259	0.019832	0.243045
Zm00001d034068	53.8523	20.1526	25.5656	56.6619	46.7285	77.3703	-0.86029	0.0198543	0.243165
Zm00001d043062	13.0412	15.2721	26.0789	28.3776	26.8671	30.5378	-0.657288	0.0198654	0.243165
Zm00001d017462	16.2494	2.49631	9.32175	10.6052	53.3861	11.6003	-1.42933	0.0198969	0.243294
Zm00001d006622	0.604309	0.0001	0.0001	0.0001	8.99217	2.19564	-4.21003	0.0198997	0.243294
Zm00001d019225	29.3813	12.4829	18.8042	29.6301	37.3528	33.9635	-0.734573	0.0199221	0.243423
Zm00001d038057	23.7729	31.4092	21.9557	6.60282	19.5484	6.09968	1.2581	0.0200149	0.244362
Zm00001d006267	7.76411	7.82882	6.08511	7.02486	21.6696	8.41412	-0.775519	0.0200232	0.244362
Zm00001d052987	3.27117	8.73912	3.50339	1.75328	2.93499	1.76674	1.26505	0.0200371	0.244362
Zm00001d002625	6.49926	7.24353	5.69628	6.07632	14.4097	9.86896	-0.642976	0.0200466	0.244362
Zm00001d046812	2.30671	12.4309	9.54509	2.77718	98.3281	3.09588	-2.10137	0.0200937	0.244761
Zm00001d012643	2.54442	3.57813	2.23558	1.62549	0.618891	1.61101	1.1163	0.0201033	0.244761
Zm00001d035973	8.27954	11.2818	6.2686	4.11111	4.63521	4.65881	0.946259	0.0201209	0.24483
Zm00001d047535	19.6258	16.7912	19.3869	27.9632	50.9413	16.9407	-0.78034	0.0201499	0.244906
Zm00001d041229	55.5085	16.6664	49.7307	71.7182	78.0803	85.5927	-0.949296	0.0201511	0.244906
Zm00001d023856	58.6587	47.9927	80.855	74.7015	151.957	81.3883	-0.716212	0.0201726	0.245023
Zm00001d039786	169.38	317.687	239.772	104.949	145.747	86.844	1.10658	0.0201917	0.245109
Zm00001d037188	12.0199	2.50669	8.44654	10.4992	23.5967	14.0405	-1.06718	0.0202141	0.245109
Zm00001d032955	36.9021	98.4276	43.0682	37.7211	20.2589	20.3939	1.18665	0.0202156	0.245109
Zm00001d024338	1.45787	2.23654	1.11332	0.712525	0.68572	0.879429	1.07779	0.0202545	0.245388
Zm00001d014463	65.7441	38.3349	77.7815	72.2906	166.062	89.5961	-0.85064	0.0202625	0.245388
Zm00001d032838	9.78184	7.66254	9.75591	14.8747	19.8576	10.0561	-0.719502	0.0202762	0.245409
Zm00001d046676	86.2147	85.0815	66.8871	91.452	193.215	110.359	-0.729878	0.0203293	0.245907
Zm00001d038126	2.35866	40.3905	4.61656	4.29711	3.84949	3.9745	1.96632	0.0204377	0.247004
Zm00001d011334	7.78238	4.06931	6.51105	11.7189	7.55709	11.0669	-0.724579	0.0204441	0.247004
Zm00001d026597	19.0805	14.6632	13.9703	16.4673	49.1267	18.4013	-0.815898	0.0205125	0.247596
Zm00001d047687	3.38362	2.93189	2.76301	4.00201	10.493	3.4122	-0.980009	0.0205173	0.247596
Zm00001d020134	91.3	20.8259	59.9109	87.49	175.471	99.2799	-1.07423	0.0205642	0.248016
Zm00001d045302	0.732162	2.20853	0.955174	2.18353	1.18669	5.65651	-1.21226	0.0205786	0.248044
Zm00001d040659	51.9267	25.5677	31.1172	66.8061	75.1334	43.7704	-0.773872	0.0205988	0.248141
Zm00001d020265	3.27704	0.7382	1.84372	8.65296	4.23233	3.18663	-1.45583	0.0206723	0.248834
Zm00001d011930	0.197434	0.296593	0.437449	0.538498	1.01395	0.954461	-1.42832	0.0206805	0.248834
Zm00001d023616	26.2151	10.3132	51.3665	12.9041	9.49977	14.2482	1.26188	0.0207504	0.249528
Zm00001d043104	55.8613	47.4913	81.8171	102.475	110.529	93.0673	-0.72502	0.0207781	0.249715
Zm00001d021938	13.7527	12.9651	15.7758	22.8315	33.3462	12.829	-0.699491	0.0208109	0.249963
Zm00001d029468	16.4415	2.21885	14.7039	18.2865	29.4458	26.9285	-1.16205	0.0208766	0.250605
Zm00001d001915	132.797	60.2751	78.7889	49.7713	46.4577	28.6013	1.1229	0.0208997	0.250665
Zm00001d052294	2.78315	7.53947	5.99754	1.40283	1.43371	3.54241	1.35526	0.0209061	0.250665
Zm00001d045312	4.37174	16.6989	5.49644	3.94701	3.90668	3.56038	1.21882	0.0210077	0.251736
Zm00001d025753	1.0912	0.228795	0.861873	1.96815	2.517	1.4334	-1.43968	0.0210525	0.252126
Zm00001d015226	25.6665	63.8577	24.6338	20.912	13.5729	18.0521	1.11963	0.0210784	0.252263
Zm00001d042054	9.71093	9.49998	7.25483	13.3332	15.2884	11.9641	-0.616848	0.0210886	0.252263
Zm00001d012394	15.0915	31.863	30.5015	11.9907	15.4483	10.6904	1.02247	0.0211247	0.252548
Zm00001d028808	2.01411	0.828097	2.63557	6.08341	6.02961	1.82637	-1.3475	0.0212296	0.253654
Zm00001d027524	2.21157	1.38197	0.340966	1.09125	5.95179	3.91572	-1.47783	0.0212611	0.253882
Zm00001d026050	8.73665	6.62215	8.13276	11.0297	14.8154	10.1833	-0.61699	0.0212746	0.253896
Zm00001d046625	13.6082	20.8378	13.7485	10.977	4.27078	7.63834	1.0744	0.0213022	0.254059
Zm00001d053865	6.40105	2.42551	0.977956	6.93877	7.40509	5.74639	-1.03498	0.021313	0.254059
Zm00001d010892	5.69114	4.86634	4.59046	5.45103	14.6594	5.55953	-0.760961	0.0214243	0.255237
Zm00001d005826	20.012	11.5793	19.216	16.7383	54.1184	23.8466	-0.898377	0.0214755	0.25561
Zm00001d027411	1.9782	4.79085	1.628	3.57101	5.52176	6.22123	-0.866895	0.0214806	0.25561
Zm00001d026379	0.367227	0.566338	0.22177	0.574342	1.24863	0.848533	-1.20934	0.0215622	0.256251
Zm00001d031092	0.794989	8.21858	1.04099	1.05428	0.667367	0.965316	1.9038	0.0215944	0.256251
Zm00001d003784	0.43443	0.277922	0.676285	1.37597	0.528357	1.70767	-1.37913	0.0216006	0.256251
Zm00001d002159	3.63379	18.4678	1.20238	0.611551	2.964	0.421837	2.54345	0.0216079	0.256251
Zm00001d049380	12.611	20.9953	10.2592	6.95461	6.45741	8.67478	0.989902	0.021608	0.256251
Zm00001d027991	24.979	15.3273	28.6217	23.2272	48.6293	44.2849	-0.752718	0.0216094	0.256251
Zm00001d047437	3.05701	1.87231	2.61328	1.49196	0.438872	0.695933	1.52178	0.0216315	0.256273
Zm00001d017984	30.2423	7.77842	32.3704	23.2804	115.997	32.1929	-1.28449	0.0216362	0.256273
Zm00001d040681	4.12326	4.38718	4.01947	8.51679	5.16067	7.85972	-0.781454	0.0216544	0.256314
Zm00001d042572	94.7417	89.0979	92.6893	108.676	265.948	91.7869	-0.754173	0.0216647	0.256314
Zm00001d022126	14.8282	34.8192	23.0902	29.6452	61.4981	28.8283	-0.721921	0.0217778	0.257503
Zm00001d016948	0.487452	0.0001	1.351	4.21715	0.415031	5.61733	-2.47891	0.021839	0.258077
Zm00001d020418	1.55588	0.049738	0.69047	1.95128	2.92028	2.85493	-1.75063	0.0218531	0.258096
Zm00001d018813	17.8961	9.355	12.727	25.0047	18.6519	19.8225	-0.667074	0.0218777	0.258238
Zm00001d003009	41.0134	71.4274	48.6286	41.628	9.23851	15.2985	1.28354	0.0219921	0.259438
Zm00001d025566	8.26431	7.94363	7.43454	5.01793	2.50757	1.21362	1.43582	0.0220122	0.259526
Zm00001d027742	13.9179	74.5363	16.2077	17.002	7.29864	11.9647	1.52907	0.0220537	0.259866
Zm00001d026010	1.0844	3.69905	0.705427	0.645871	0.56133	0.796634	1.45375	0.0221146	0.260434
Zm00001d052340	11.2999	21.4294	26.1382	36.968	23.1069	32.9113	-0.659543	0.0221604	0.260824
Zm00001d024071	1.9403	1.34504	0.765469	2.26107	5.58414	1.53245	-1.21102	0.0222017	0.260891
Zm00001d017176	7.19652	38.1316	15.2612	8.22507	7.89132	8.73005	1.28602	0.0222064	0.260891
Zm00001d016649	14.9701	6.89164	9.86018	7.30728	2.5642	3.77282	1.21718	0.0222077	0.260891
Zm00001d009436	7.05719	8.68529	7.54431	4.81291	3.56329	3.60539	0.958692	0.0222314	0.260891
Zm00001d021945	1.13336	0.46361	2.54044	4.72114	1.51105	3.85916	-1.28632	0.0222362	0.260891
Zm00001d039512	11.0462	61.1187	17.1254	10.5358	12.4977	10.7677	1.40143	0.0222425	0.260891
Zm00001d043950	113.093	28.1215	115.954	154.363	217.76	151.678	-1.02631	0.0223187	0.261399
Zm00001d028024	63.8956	56.3937	81.3124	72.9661	141.464	118.832	-0.725151	0.0223401	0.261399
Zm00001d009605	0.495218	1.01622	0.507297	0.14375	0.0733507	0.332795	1.87622	0.0223401	0.261399
Zm00001d021752	243.622	122.761	245.72	361.81	327.973	363.915	-0.783614	0.0223452	0.261399
Zm00001d051383	1.29859	3.02224	1.20591	0.477508	0.638515	0.682179	1.61987	0.0223495	0.261399
Zm00001d011589	2.12281	1.1489	1.64331	1.93926	9.71751	1.48788	-1.4192	0.0223804	0.261611
Zm00001d026652	9.96457	53.4873	14.3884	13.1348	7.02742	8.76927	1.42788	0.0224166	0.261885
Zm00001d021653	299.592	24.8263	340.311	722.931	523.394	516.55	-1.40709	0.022481	0.262487
Zm00001d040496	0.429646	1.35234	0.201245	6.5746	0.0001	4.66123	-2.5022	0.0225731	0.263153
Zm00001d040743	4.5881	3.50931	3.62201	1.8487	1.39165	2.20601	1.10554	0.0225736	0.263153
Zm00001d035920	9.33089	15.0924	9.14205	5.59192	5.18543	6.19285	0.983968	0.0225942	0.263153
Zm00001d043096	64.421	40.7967	59.6622	90.4151	78.555	91.5566	-0.660016	0.0226182	0.263153
Zm00001d039362	5.6473	4.14594	5.16239	5.80524	9.13346	8.10065	-0.623411	0.0226184	0.263153
Zm00001d045361	811.572	116.836	567.473	784.762	1706.85	961.478	-1.20689	0.0226184	0.263153
Zm00001d030148	109.632	23.9063	94.4173	115.681	274.095	110.961	-1.1353	0.0226332	0.263153
Zm00001d012392	0.108785	0.480286	0.0001	0.926444	0.211964	1.4848	-2.15457	0.0226407	0.263153
Zm00001d039270	17.7253	35.25	18.4731	13.471	11.2415	10.8248	1.00757	0.0226805	0.263467
Zm00001d039058	0.414882	0.754292	1.03231	1.97329	2.87326	0.951308	-1.39705	0.0227919	0.264539
Zm00001d034655	82.7341	27.5631	67.9851	81.7798	125.448	124.837	-0.897301	0.0227986	0.264539
Zm00001d019457	22.2568	96.696	15.6435	21.0931	14.7519	13.4763	1.44836	0.0228503	0.26497
Zm00001d027667	73.6686	42.2347	54.6568	105.171	69.7784	112.519	-0.753122	0.0228616	0.26497
Zm00001d004553	1.15275	4.11341	0.427054	0.384485	0.713686	0.468226	1.86179	0.0229019	0.265286
Zm00001d007296	10.9208	13.278	10.1439	6.38917	5.19221	6.11907	0.956216	0.0229192	0.265338
Zm00001d024004	8.33881	15.1316	8.04106	4.92136	5.84288	4.90347	1.00808	0.0229641	0.265658
Zm00001d052411	3.3828	7.59778	3.95733	2.42729	1.66682	2.73023	1.13022	0.0229728	0.265658
Zm00001d043188	6.84907	7.57894	5.76491	3.38521	3.13058	3.33327	1.03579	0.0230424	0.266083
Zm00001d046591	26.9148	31.5552	20.9405	17.3246	8.97472	12.4409	1.0355	0.0230443	0.266083
Zm00001d012525	8.26694	5.75067	7.30797	4.68512	3.08794	3.27757	0.948457	0.0230485	0.266083
Zm00001d011563	6.47391	5.30178	6.76651	8.06571	10.0244	9.55546	-0.576235	0.0231009	0.266538
Zm00001d051798	5.68007	2.54139	10.2069	10.4014	22.8074	11.6666	-1.284	0.0231767	0.267206
Zm00001d013443	8.7219	132.818	15.7261	11.3601	21.1823	9.0888	1.91747	0.0231855	0.267206
Zm00001d012544	22.2892	34.5904	24.1043	16.3731	11.3885	14.5795	0.935579	0.0232088	0.267206
Zm00001d006547	64.3553	26.9252	43.2396	104.886	45.5862	84.7545	-0.806231	0.0232109	0.267206
Zm00001d011812	0.125237	0.825469	0.95266	0.03565	0.239066	0.134737	2.21678	0.0232439	0.267251
Zm00001d010131	6.64332	6.33014	5.97709	6.34224	13.5478	9.8461	-0.649979	0.0232525	0.267251
Zm00001d031971	17.1272	29.2393	19.1466	13.0492	8.88721	11.6786	0.962677	0.023254	0.267251
Zm00001d019944	3.39047	25.3243	4.59071	3.78469	4.56536	2.8022	1.57842	0.0233012	0.267458
Zm00001d046460	39.9834	12.8976	35.4114	47.2775	43.2596	72.4841	-0.884699	0.0233029	0.267458
Zm00001d044734	43.7464	4.34418	28.0795	47.5365	72.0276	58.8423	-1.22787	0.0233111	0.267458
Zm00001d031273	12.5719	9.77982	9.89777	18.809	13.951	16.7711	-0.619056	0.023343	0.267674
Zm00001d008491	6.39857	6.44943	5.24342	6.50086	10.673	10.6447	-0.620741	0.0233603	0.267695
Zm00001d029705	4.2122	4.03251	4.00856	5.21816	7.29115	5.41342	-0.548623	0.0233709	0.267695
Zm00001d053133	17.6807	12.5371	8.0386	4.58308	7.13868	6.59455	1.06257	0.0234047	0.267865
Zm00001d008305	13.5656	45.8528	7.7286	8.86375	5.9878	10.5805	1.40067	0.023417	0.267865
Zm00001d014258	9.9074	7.92164	7.93195	16.5204	10.6407	11.4027	-0.58206	0.0234402	0.267865
Zm00001d032740	14.508	18.6655	10.8727	9.6251	6.91623	5.7122	0.984983	0.0234423	0.267865
Zm00001d025865	43.1338	17.6779	38.5285	50.6468	73.9089	49.7013	-0.810766	0.0234511	0.267865
Zm00001d009431	2.66209	3.0953	1.36076	0.854317	0.699639	1.25037	1.34385	0.0234968	0.268171
Zm00001d036575	10.9352	0.378324	11.5566	0.576484	1.51339	3.02289	2.16129	0.023504	0.268171
Zm00001d008907	39.133	12.7955	37.4554	50.2932	47.4298	66.0125	-0.873281	0.0235347	0.268372
Zm00001d019228	113.58	107.594	113.245	66.2018	51.4056	51.8773	0.980503	0.023564	0.268556
Zm00001d037849	14.0928	3.69478	9.86358	15.2095	19.4472	15.6243	-0.862675	0.0236159	0.268998
Zm00001d038769	2.02028	3.38292	2.13931	0.943164	1.23975	1.11635	1.1929	0.0236454	0.269184
Zm00001d050310	57.9469	139.664	78.7631	49.7469	37.493	42.903	1.08652	0.0237471	0.270193
Zm00001d024365	4.07105	8.91583	2.92036	2.29903	2.89659	1.60612	1.22571	0.0238087	0.270743
Zm00001d033402	58.461	33.0693	50.7339	63.3592	104.559	63.506	-0.70197	0.0238367	0.270911
Zm00001d002266	23.3927	8.79737	15.254	26.5992	37.4499	20.6657	-0.836382	0.0238795	0.271105
Zm00001d037289	1.37849	4.39786	1.50109	0.93206	1.00121	0.834029	1.39495	0.0238869	0.271105
Zm00001d039901	1.88135	6.2717	1.66969	1.16954	1.13368	1.50038	1.36876	0.0238935	0.271105
Zm00001d001907	7.19666	3.45515	4.01673	7.43337	17.2535	6.21981	-1.07519	0.0239574	0.27168
Zm00001d029349	1.07108	0.404966	1.32572	0.14178	0.261803	0.358071	1.87913	0.0239884	0.27181
Zm00001d001871	1.60116	1.26119	1.7608	4.61132	2.5	2.25889	-1.01921	0.0239953	0.27181
Zm00001d006360	8.05095	6.37745	5.18196	8.1766	9.27993	13.8126	-0.673124	0.0240305	0.272058
Zm00001d052316	170.95	113.309	214.46	103.958	50.272	77.6172	1.10506	0.0240443	0.272064
Zm00001d039993	17.2597	127.309	11.0946	13.7431	13.2697	19.4313	1.74486	0.0240741	0.272251
Zm00001d037435	9.08939	4.31661	9.11602	14.0356	17.1088	12.4891	-0.954099	0.0241794	0.273291
Zm00001d053151	78.2376	149.869	102.85	64.3271	38.3476	54.3062	1.07605	0.0242055	0.273435
Zm00001d010385	106.619	10.633	97.9031	152.611	168.92	199.367	-1.27562	0.0242943	0.274287
Zm00001d006582	29.3935	8.80173	23.3202	26.569	48.1911	41.6097	-0.919697	0.0243492	0.274756
Zm00001d008222	81.9499	153.393	74.7927	59.5525	44.3331	44.2843	1.06564	0.0244107	0.275287
Zm00001d026577	3.64054	2.5781	2.63424	3.40605	8.72658	3.85636	-0.852859	0.0244231	0.275287
Zm00001d016103	15.702	3.43673	13.4784	24.5134	22.9966	15.7801	-0.956349	0.0245096	0.276111
Zm00001d009967	10.5064	20.6833	16.6232	7.71949	6.90938	9.74342	0.972156	0.0245293	0.27618
Zm00001d020628	61.2473	9.60183	54.1999	24.0711	1.29244	8.29755	1.89334	0.0245489	0.276249
Zm00001d021347	5.98209	6.9312	5.62744	4.34865	2.60271	2.8445	0.920454	0.0247196	0.278017
Zm00001d002275	26.6313	13.6234	21.615	25.6627	42.3407	37.2487	-0.766541	0.0248623	0.279434
Zm00001d034205	2.23847	1.62665	5.27379	6.39738	5.78744	4.44648	-0.863808	0.0248796	0.279434
Zm00001d025690	10.712	10.3119	10.9481	12.3326	19.8928	14.8527	-0.558244	0.0248865	0.279434
Zm00001d016199	8.64716	5.48967	4.6725	9.05899	11.7673	8.69601	-0.650355	0.0249265	0.27973
Zm00001d044225	20.6309	16.1634	22.125	31.961	26.0881	28.8661	-0.560871	0.0249484	0.27973
Zm00001d025012	0.789023	0.773086	1.03685	0.270664	0.465255	0.38597	1.212	0.0249817	0.27973
Zm00001d009484	0.490818	0.028661	0.094501	0.340041	1.14162	0.846864	-1.92315	0.0249828	0.27973
Zm00001d051569	0.67031	9.98848	0.905091	0.468175	1.42314	0.633655	2.19529	0.0249846	0.27973
Zm00001d032035	8.70081	25.5996	10.9292	7.42908	6.75774	7.00955	1.09345	0.0249946	0.27973
Zm00001d023321	0.115033	0.15527	0.154391	0.505706	0.329185	0.168556	-1.24047	0.0250209	0.279871
Zm00001d006944	15.488	14.294	14.076	21.62	17.4407	23.9007	-0.521627	0.0250751	0.280324
Zm00001d020533	0.097653	1.44868	0.250988	0.091559	0.220528	0.048138	2.31888	0.025096	0.280405
Zm00001d017913	11.5923	16.3808	9.25001	15.4498	15.8641	23.7315	-0.564422	0.0251301	0.280634
Zm00001d005875	2.12874	0.580609	2.38826	2.04198	8.18581	2.72757	-1.34566	0.0251793	0.28103
Zm00001d047762	3.22349	2.9936	3.2575	1.75673	0.987749	1.97622	1.00506	0.0252239	0.281374
Zm00001d026736	5.44355	14.2297	4.26456	2.87072	1.91177	3.67793	1.50049	0.0252526	0.2815
Zm00001d014550	2.68204	3.63129	2.74014	1.53453	1.37517	1.50514	1.03611	0.0252627	0.2815
Zm00001d053220	9.68654	65.2915	10.4723	13.1832	7.98602	7.86979	1.55709	0.0253758	0.282608
Zm00001d053293	87.7925	178.883	56.1271	46.7478	27.1831	65.4406	1.21172	0.0254385	0.283152
Zm00001d047617	1.43351	3.88858	1.00809	0.423518	0.627454	1.08332	1.56849	0.0254555	0.283188
Zm00001d013411	53.4824	32.3441	56.6949	77.6574	69.8385	83.2972	-0.695421	0.0254944	0.283466
ZeamMp119	0.430126	1.24404	0.0001	0.789647	3.86621	2.01719	-1.99481	0.0255372	0.283789
Zm00001d041236	28.1394	23.5106	25.9886	39.0847	37.9779	40.4315	-0.597743	0.0255882	0.284201
Zm00001d016897	18.5277	17.0946	24.038	27.2624	38.2762	24.473	-0.59334	0.0257639	0.285997
Zm00001d010402	1.64226	2.25709	2.64821	0.778361	0.894293	0.130522	1.86042	0.0257914	0.286148
Zm00001d053648	2.98683	1.40433	2.63488	3.89232	3.72779	3.63526	-0.679831	0.025807	0.286165
Zm00001d015806	1.08813	1.17304	0.371704	2.00135	3.46419	1.14357	-1.32782	0.0258291	0.28621
Zm00001d028386	15.4445	20.2141	14.4423	21.7543	29.1901	23.1965	-0.565432	0.0258388	0.28621
Zm00001d025966	5.07248	2.3721	4.97562	6.97886	7.3952	7.51667	-0.817631	0.0259292	0.287055
Zm00001d029869	0.701157	0.550601	0.355	1.61287	1.15181	1.0422	-1.24446	0.0259954	0.287633
Zm00001d046616	4.94421	8.10509	3.81212	2.84997	2.3639	2.87364	1.05996	0.0260613	0.288207
Zm00001d029974	23.3747	25.7993	22.0547	29.0534	36.0151	35.1229	-0.492227	0.0260917	0.288387
Zm00001d032532	25.1514	8.53107	33.5307	34.2009	56.5297	37.7494	-0.934729	0.0263032	0.290568
Zm00001d051615	1.41672	1.09248	1.01249	1.52188	1.74953	2.47234	-0.705726	0.0264915	0.292378
Zm00001d042104	1056.77	35.5053	235.829	465.821	3579.57	875.065	-1.88943	0.0265015	0.292378
Zm00001d037550	154.184	66.4974	206.891	292.306	283.079	207.375	-0.872403	0.0265098	0.292378
Zm00001d002263	1.12302	1.29275	0.795071	3.05036	1.97752	2.16662	-1.16394	0.0265673	0.292435
Zm00001d002659	33.2082	39.956	38.0816	70.5189	33.2861	64.8566	-0.600381	0.026576	0.292435
Zm00001d050985	10.0115	19.7396	6.75819	6.60481	6.0097	4.81859	1.06643	0.0265819	0.292435
Zm00001d021891	5.90054	13.3638	8.0549	4.52316	3.82171	5.13843	1.01874	0.0265938	0.292435
Zm00001d018126	5.14371	12.5613	12.6372	6.2284	1.87941	5.08859	1.20119	0.0266073	0.292435
Zm00001d020976	0.314708	0.538722	0.177444	0.650394	1.36956	0.529765	-1.30647	0.0266143	0.292435
Zm00001d003496	1.10684	0.770366	0.760353	1.18602	2.53634	2.02838	-1.12455	0.0266236	0.292435
Zm00001d027861	37.8125	76.1225	40.158	23.2571	24.8092	27.7958	1.02235	0.02664	0.292435
Zm00001d052533	30.4285	14.8363	24.0023	40.0758	30.4875	38.4851	-0.654727	0.0266434	0.292435
Zm00001d007560	1.41594	4.04824	1.87707	0.615113	1.28505	0.960275	1.35979	0.0266654	0.292521
Zm00001d051906	0.67138	2.64954	1.57587	0.549325	0.420406	0.646323	1.59936	0.0267195	0.292958
Zm00001d021528	15.7903	13.1353	23.1571	23.59	36.8497	22.0152	-0.6628	0.026737	0.292992
Zm00001d026339	0.79988	0.229022	0.581971	0.658207	2.53706	1.56542	-1.56333	0.0267817	0.293325
Zm00001d027480	29.3396	25.5031	35.5691	33.0863	69.8696	44.5526	-0.706216	0.0268188	0.293574
Zm00001d037779	1.0063	21.6833	2.16716	2.45988	0.822356	2.41157	2.12617	0.0268841	0.294132
Zm00001d022518	7.99227	18.4592	9.00638	5.66561	6.2096	4.91401	1.07857	0.0269206	0.294362
Zm00001d003572	10.9556	16.9107	11.2197	7.80888	6.57657	6.58878	0.898032	0.026947	0.294362
Zm00001d013069	1.86867	2.14802	1.87432	4.30792	4.86085	2.83393	-1.02677	0.0269482	0.294362
Zm00001d040500	0.0001	1.36272	1.34686	0.0001	0.0001	0.227665	3.57187	0.0269728	0.294475
Zm00001d002149	2.63654	1.00526	1.64289	3.26758	2.05578	3.6681	-0.766737	0.0270092	0.294715
Zm00001d032310	38.5948	8.45873	26.783	39.3207	57.3753	47.2082	-0.962701	0.0270919	0.29546
Zm00001d036925	7.3187	44.8745	7.22836	7.88594	7.46133	5.41597	1.51696	0.0271439	0.29587
Zm00001d021340	1.18044	3.60061	1.66547	3.04819	6.33028	3.67694	-1.01806	0.0271743	0.295952
Zm00001d012439	42.3043	39.6703	49.6569	89.7809	43.1677	70.8984	-0.630982	0.0271803	0.295952
Zm00001d011066	56.0079	36.0402	41.7024	54.9424	109.99	57.9698	-0.736865	0.0272515	0.296569
Zm00001d007753	318.278	161.57	255.42	368.379	438.573	409.751	-0.726635	0.0272698	0.296587
Zm00001d038707	0.0001	0.321628	0.0001	0.271683	0.731505	0.708536	-2.41109	0.0272821	0.296587
Zm00001d019233	15.3884	27.3011	16.8305	10.2381	9.03116	11.4928	0.952223	0.0273169	0.296717
Zm00001d033079	96.2859	21.5147	105.497	212.294	111.333	140.381	-1.05519	0.0273363	0.296717
Zm00001d051754	1.67558	3.05595	0.891419	0.707997	0.816004	0.829661	1.25642	0.0273374	0.296717
Zm00001d016080	5.12501	2.27691	3.96158	5.68474	6.90317	5.67135	-0.68422	0.0273865	0.297093
Zm00001d053828	39.2333	33.0982	35.1383	46.7144	49.2725	57.4192	-0.513425	0.0274165	0.29726
Zm00001d022387	3.75376	10.3535	4.80558	3.17863	3.3504	2.63547	1.04523	0.0274643	0.297622
Zm00001d007312	0.746242	0.344057	0.691489	0.906172	0.357376	4.32881	-1.65013	0.0275189	0.298056
Zm00001d003173	12.3957	6.9858	10.1568	6.56398	2.72853	4.22042	1.12825	0.027595	0.298722
Zm00001d034986	2.71876	3.91826	3.08123	3.52405	13.3124	2.53406	-0.995097	0.0276209	0.298845
Zm00001d012031	9.59703	14.3952	9.85124	6.86579	4.74409	5.11607	1.01679	0.0276498	0.298999
Zm00001d043269	65.8148	46.6916	67.4365	95.6641	78.7352	93.1901	-0.572482	0.0276699	0.29906
Zm00001d002406	3.81131	2.79976	2.25351	2.64288	11.0632	3.82744	-0.983992	0.0277045	0.299276
Zm00001d010884	2.14508	0.92683	2.20427	2.06543	6.8114	2.09199	-1.05584	0.0277678	0.299802
Zm00001d000500	0.198758	0.524137	0.198942	0.36902	0.484255	1.36948	-1.26977	0.0278253	0.300264
Zm00001d022457	13.6034	6.06311	36.9047	30.2535	44.2827	40.5504	-1.02458	0.0278789	0.300684
Zm00001d048785	7.2881	12.773	3.68012	3.66126	3.69224	3.00836	1.19611	0.0280077	0.301915
Zm00001d048342	9.81695	9.39508	8.56142	5.24839	4.21464	5.21353	0.920193	0.0280438	0.302032
Zm00001d028412	1.03499	1.43488	1.52564	1.80257	2.25553	1.98104	-0.595966	0.0280672	0.302032
Zm00001d018428	14.7642	16.7684	11.9855	17.5091	22.7041	22.6099	-0.529681	0.0280762	0.302032
Zm00001d022898	10.2816	2.75569	16.8031	26.0911	21.7867	16.0077	-1.09822	0.0280902	0.302032
Zm00001d006053	15.9084	7.93393	13.5686	8.97809	3.86282	4.70435	1.09238	0.0280931	0.302032
Zm00001d011854	9.19616	12.1806	10.2108	5.80208	5.78568	5.76933	0.86383	0.028107	0.302032
Zm00001d039576	4.49522	7.99482	3.65138	2.06256	2.68987	2.29957	1.19466	0.0281341	0.302165
Zm00001d034043	0.655578	0.686264	0.352709	0.215114	0.228275	0.052076	1.77405	0.0281685	0.302377
Zm00001d003162	75.1137	205.262	88.051	69.5327	43.6729	54.0626	1.13922	0.0282407	0.302993
Zm00001d011189	35.4952	27.5908	30.4094	47.1717	50.6791	40.7203	-0.567659	0.0282625	0.303068
Zm00001d034487	1.86148	2.1062	2.26864	3.34804	5.4874	2.38711	-0.847633	0.028348	0.303451
Zm00001d026122	2.64535	5.58627	2.10763	1.44775	1.53999	1.48061	1.21032	0.0283483	0.303451
Zm00001d042643	14.2447	7.3185	11.6535	14.3868	17.3145	20.335	-0.64761	0.0283592	0.303451
Zm00001d003911	17.5534	44.4643	20.5103	15.7557	8.60005	13.6739	1.11776	0.0283689	0.303451
Zm00001d037354	10.5073	12.1428	22.7951	27.8989	18.6212	25.9919	-0.674092	0.0283723	0.303451
Zm00001d014625	2.43084	5.50001	2.43017	3.31351	8.07447	6.49204	-0.787182	0.028432	0.303901
Zm00001d038874	8.23264	5.13005	5.16636	8.02652	12.5327	8.61611	-0.654961	0.0284439	0.303901
Zm00001d038136	5.54154	11.0613	5.02073	2.68463	4.01196	3.8397	1.03724	0.0284594	0.303908
Zm00001d039439	19.3501	19.1747	19.4082	20.9065	39.0976	25.4021	-0.559957	0.0284912	0.304089
Zm00001d045873	5.93495	6.94592	9.0001	12.9508	10.831	8.89282	-0.578495	0.0285891	0.304743
Zm00001d042993	7.82356	3.45108	6.79486	7.39816	15.0727	8.22794	-0.764628	0.0285969	0.304743
Zm00001d033984	2.33179	3.73227	2.77262	1.83232	1.73387	0.7946	1.01892	0.028597	0.304743
Zm00001d051239	0.056068	0.858991	1.90056	0.127617	0.22603	0.245065	2.23352	0.0286323	0.30496
Zm00001d033607	9.42856	12.7188	9.34745	5.11027	3.16399	6.33448	1.10828	0.0286521	0.305012
zma-MIR168a	13.7498	7.80732	22.2138	27.6517	54.1039	19.2442	-1.20631	0.0286699	0.305044
Zm00001d027827	2.55901	3.10775	2.06846	1.28498	0.58253	1.40484	1.24111	0.0286977	0.305181
Zm00001d042580	0.330463	1.28092	0.525364	0.490691	5.98538	0.423826	-1.69116	0.0288106	0.306223
Zm00001d006684	3.12375	24.7719	4.27957	3.09777	4.66303	2.70957	1.61964	0.028882	0.306654
Zm00001d052827	3.97521	1.56589	2.98336	1.68252	0.570702	0.771085	1.495	0.0288949	0.306654
Zm00001d001772	1.51996	0.126927	0.484368	1.32275	3.94432	1.75638	-1.72048	0.0289177	0.306654
Zm00001d002980	13.791	4.28719	8.48843	12.8412	14.5767	17.6008	-0.760908	0.0289194	0.306654
Zm00001d025195	0.967241	3.93718	2.05693	3.86596	4.83808	3.58357	-0.819765	0.0289259	0.306654
Zm00001d039000	13.7506	6.5138	9.1471	10.6748	35.9914	9.44365	-0.931874	0.0291084	0.308429
Zm00001d002372	9.8009	6.08819	5.23175	8.75642	12.4302	11.1033	-0.612416	0.0291335	0.308458
Zm00001d031412	6.77021	8.63881	7.29486	6.7363	13.3743	13.4622	-0.564358	0.0291412	0.308458
Zm00001d052335	3.81831	7.8808	3.78579	3.07296	11.7558	13.9353	-0.893405	0.0291726	0.308504
Zm00001d032230	8.0297	5.22214	13.9379	25.8519	8.77049	14.7129	-0.859558	0.0291757	0.308504
Zm00001d002673	8.64864	4.23819	9.64228	17.2447	9.17397	11.2221	-0.740505	0.0292078	0.308684
Zm00001d032337	6.27716	13.8153	6.291	3.18634	4.38092	4.41033	1.1393	0.0292598	0.309074
Zm00001d028162	0.594518	1.26196	0.73771	0.123295	0.324098	0.411383	1.59493	0.0293722	0.310102
Zm00001d024647	15.6655	9.23709	17.2855	20.0385	21.7646	23.0801	-0.621009	0.0293954	0.310187
Zm00001d022254	3.81643	6.51891	5.61619	1.57294	3.48741	0.700998	1.46922	0.0294574	0.310682
Zm00001d028975	0.896315	0.914473	0.91019	0.273951	0.516079	0.385955	1.21026	0.0295308	0.311296
Zm00001d002313	1.74879	4.40439	1.90806	1.05667	1.47909	1.2353	1.09603	0.0297092	0.313012
Zm00001d047166	30.5831	52.0191	39.0977	23.3804	15.146	22.8451	0.987689	0.0297241	0.313012
Zm00001d047340	245.728	33.5545	175.638	351.832	272.83	356.709	-1.10918	0.0297445	0.313066
Zm00001d006198	32.2208	57.0791	28.4252	22.1933	19.6101	19.4074	0.943562	0.0298208	0.313708
Zm00001d038133	5.46699	15.5537	5.96616	3.8943	4.98774	3.51065	1.12277	0.0299172	0.31456
Zm00001d017752	6.66064	0.676757	4.38846	4.23569	17.2748	8.70955	-1.36581	0.0299341	0.314577
Zm00001d046910	0.970994	1.28946	0.754801	0.582557	0.183269	0.146269	1.72502	0.0299688	0.31478
Zm00001d029652	4.21691	3.9022	3.91169	5.27982	6.52534	5.44882	-0.520196	0.0300308	0.315054
Zm00001d007908	3.23203	11.7193	1.60429	2.33807	1.66761	1.19544	1.67042	0.0300436	0.315054
Zm00001d042869	515.355	73.9803	251.541	458.069	777.264	575.466	-1.10666	0.0300557	0.315054
Zm00001d051736	3.36838	1.60399	1.54711	3.31803	6.26846	3.60465	-1.01674	0.0300564	0.315054
Zm00001d029438	1.09041	12.8083	1.41826	0.897706	1.39747	1.32835	2.07966	0.0301072	0.315426
Zm00001d016718	11.5801	3.20427	7.08078	10.0179	33.9151	8.1702	-1.25274	0.0302806	0.31708
Zm00001d012962	40.7187	16.5548	35.5873	48.5041	51.954	55.3157	-0.746311	0.0303143	0.317271
Zm00001d046811	0.846376	0.575707	1.52874	1.59691	4.3584	1.35263	-1.30835	0.0303736	0.317613
Zm00001d041354	0.329147	1.18562	1.24233	1.87515	1.90246	1.60655	-0.965571	0.0303823	0.317613
Zm00001d053888	23.1419	14.2139	17.8021	20.633	37.8982	27.9868	-0.649435	0.0303934	0.317613
Zm00001d013529	9.19566	2.43749	4.49058	10.125	9.68088	8.79222	-0.826736	0.0305311	0.318889
Zm00001d012204	18.0996	15.7858	21.8316	25.4847	30.4336	24.4537	-0.528574	0.0306141	0.319444
Zm00001d046934	2.44151	7.41864	3.42092	4.35359	12.6595	5.8615	-0.784378	0.0306154	0.319444
Zm00001d026368	31.4467	58.3098	43.1655	24.8424	21.9391	24.6209	0.896534	0.0306446	0.319547
Zm00001d049499	4.35747	3.02753	3.37207	1.9464	0.952344	1.56188	1.26997	0.0306565	0.319547
Zm00001d003715	12.3608	15.246	24.873	29.7899	25.3018	24.5905	-0.602497	0.0306821	0.319652
Zm00001d015100	36.6579	28.4082	45.7075	51.7729	58.5397	60.3055	-0.623155	0.0307137	0.319819
Zm00001d007517	2.67677	3.57833	2.17308	2.56907	3.53094	8.5282	-0.795459	0.0307931	0.320482
Zm00001d051938	32.9844	34.7908	21.4646	15.8439	10.2848	20.3401	0.941424	0.0308341	0.320707
Zm00001d030666	6.85448	3.2343	8.32058	17.9959	11.8973	4.99204	-0.922177	0.0308459	0.320707
Zm00001d013908	0.635739	0.706641	0.711531	0.905488	1.20673	1.40126	-0.774525	0.0308671	0.320764
Zm00001d018447	8.14115	11.0966	7.61014	9.96362	16.6365	12.4175	-0.539316	0.0308901	0.320841
Zm00001d022181	118.612	31.1718	86.3279	145.596	168.639	126.123	-0.899209	0.0309391	0.321167
Zm00001d030856	17.5039	9.79697	12.9273	20.4723	17.6721	21.8123	-0.575713	0.0309566	0.321167
Zm00001d046564	8.36419	8.60274	8.89186	8.03347	22.2329	11.1544	-0.679699	0.0309685	0.321167
Zm00001d023376	160.818	880.555	281.161	162.603	224.714	114.318	1.39859	0.0310167	0.321504
Zm00001d011208	0.272881	0.0001	0.338935	0.899627	0.474158	0.986757	-1.94771	0.0310583	0.321772
Zm00001d045359	50.3486	28.6119	42.0285	45.8709	68.8444	79.1014	-0.679817	0.0310816	0.321852
Zm00001d030526	180.224	567.589	175.522	176.156	54.1361	132.309	1.34847	0.0310981	0.32186
Zm00001d010632	56.091	111.128	62.9823	43.3713	43.9241	31.4659	0.954829	0.0312654	0.323428
Zm00001d048449	138.74	85.6261	115.854	190.563	186.663	156.957	-0.650863	0.0313048	0.323673
Zm00001d038320	5.87894	2.28125	5.89213	5.20721	12.9949	10.1262	-1.01143	0.031355	0.323971
Zm00001d032527	93.5344	39.501	85.6411	43.8236	15.5249	38.8002	1.15576	0.0313951	0.323971
Zm00001d008287	3.18152	4.03797	3.07911	2.43096	12.2371	5.11954	-0.942149	0.0313963	0.323971
Zm00001d050406	0.243394	1.08938	0.442398	0.249201	0.121543	0.155325	1.75463	0.0313969	0.323971
Zm00001d012206	44.2493	34.4755	42.6161	51.9633	77.8527	54.0815	-0.599836	0.0314344	0.324195
Zm00001d027457	5.10178	1.75309	4.73929	13.5345	7.98604	5.10401	-1.19936	0.0314925	0.32463
Zm00001d023323	5.13862	6.34133	5.17005	3.71846	3.09195	1.67395	0.972644	0.0315135	0.324684
Zm00001d052104	0.219852	1.23536	0.463807	0.280956	0.079966	0.152501	1.90215	0.0316035	0.325448
Zm00001d020585	9.28856	23.991	15.3376	48.1109	7.79295	42.7574	-1.02102	0.0316326	0.325584
Zm00001d027875	3.76264	7.55178	3.10138	2.85216	1.10248	1.41704	1.42421	0.0316572	0.325674
Zm00001d009088	3.13936	3.88745	3.75157	6.87469	6.08078	5.86951	-0.804507	0.031756	0.326526
Zm00001d045535	1.66009	0.474059	0.856829	4.78674	1.32594	1.81833	-1.40689	0.0318508	0.327337
Zm00001d007287	1.71683	1.84402	1.18122	0.726647	0.589785	0.412235	1.45586	0.0318761	0.327432
Zm00001d027596	27.9845	28.6165	24.2728	35.4388	42.2735	42.3672	-0.570246	0.0319424	0.327702
Zm00001d043361	0.737279	5.70812	1.62623	0.857026	0.849503	0.567058	1.82789	0.0319444	0.327702
[truncated: 43,955 more rows]
