# Supplementary material for: Study on ZmRPN10 Regulating Leaf Angle in Maize by RNA-Seq
Source: Int J Mol Sci. 2022 Dec 22;24(1):189. doi: 10.3390/ijms24010189 (PMC9820655; doi:10.3390/ijms24010189)
Supplement: Supplementary file 1 [file ijms-24-00189-s001.zip › Supplementary Table S3.xlsx]

## Sheet: Supplementary Table 3  Function
	Supplementary Table 3 Functional analysis of the DEGs between B73 and rpn10
gene_id	gene_name	GO	KEGG	KO_ENTRY	Description	B73 log2(fc)	B73 pval	rpn10 log2(fc)	rpn10 pval
Zm00001d002410	Zm00001d002410	GO:0004553(hydrolase activity, hydrolyzing O-glycosyl compounds);GO:0005576(extracellular region);GO:0005618(cell wall);GO:0005975(carbohydrate metabolic process);GO:0006073(cellular glucan metabolic process);GO:0008152(metabolic process);GO:0010411(xyloglucan metabolic process);GO:0016740(transferase activity);GO:0016762(xyloglucan:xyloglucosyl transferase activity);GO:0016787(hydrolase activity…	04075(Plant hormone signal transduction)	K14504	Probable xyloglucan endotransglucosylase/hydrolase protein 21	-2.53154	9.38461e-05	-2.58665	3.80988e-05
Zm00001d003068	phosphoenolpyruvate carboxylase kinase4	GO:0000166(nucleotide binding);GO:0004672(protein kinase activity);GO:0004674(protein serine/threonine kinase activity);GO:0004683(calmodulin-dependent protein kinase activity);GO:0005516(calmodulin binding);GO:0005524(ATP binding);GO:0005634(nucleus);GO:0005737(cytoplasm);GO:0006468(protein phosphorylation);GO:0009738(abscisic acid-activated signaling pathway);GO:0009931(calcium-dependent protei…	NA	NA	Phosphoenolpyruvate carboxylase kinase 2	2.86606	0.000929896	3.38252	0.000118863
Zm00001d011988	Zm00001d011988	GO:0005515(protein binding);GO:0005770(late endosome);GO:0030897(HOPS complex);GO:0035542(regulation of SNARE complex assembly);GO:0042144(vacuole fusion, non-autophagic);GO:0042144(vacuole fusion, non-autophagic)	NA	NA	Vacuolar protein sorting-associated protein 41 homolog	12.9698	6.49336e-05	-12.3225	2.53172e-06
Zm00001d012158	Zm00001d012158	GO:0016020(membrane);GO:0016021(integral component of membrane)	NA	NA	Formin-like protein 1	-3.10311	0.000250377	-2.20808	2.95668e-06
Zm00001d012212	gibberellin 20-oxidase5	GO:0009686(gibberellin biosynthetic process);GO:0009826(unidimensional cell growth);GO:0009908(flower development);GO:0016491(oxidoreductase activity);GO:0045544(gibberellin 20-oxidase activity);GO:0046872(metal ion binding);GO:0051213(dioxygenase activity);GO:0055114(oxidation-reduction process)	NA	NA	gibberellin 20-oxidase5	-3.64696	2.10396e-06	-2.57618	1.61848e-05
Zm00001d018473	Zm00001d018473	GO:0016020(membrane);GO:0016021(integral component of membrane);GO:0016740(transferase activity);GO:0016757(transferase activity, transferring glycosyl groups)	NA	NA	C2 calcium/lipid-binding plant phosphoribosyltransferase family protein	-3.27843	9.1733e-06	-2.35231	0.000336704
Zm00001d020332	GRMZM2G315431	GO:0004842(ubiquitin-protein transferase activity);GO:0005515(protein binding);GO:0005634(nucleus);GO:0005737(cytoplasm);GO:0016567(protein ubiquitination);GO:0016874(ligase activity)	NA	NA	Ubiquitin-protein ligase	-2.72887	0.000296079	2.08282	0.000413435
Zm00001d023700	Zm00001d023700	NA	NA	NA	Expressed protein; protein	-5.41386	1.5288e-05	3.35306	8.758e-08
Zm00001d029913	beta expansin6	GO:0005576(extracellular region);GO:0019953(sexual reproduction)	NA	NA	Expansin-B4	-4.61201	0.000481157	-2.53531	5.03645e-07
Zm00001d031923	Zm00001d031923	NA	NA	NA	Transcription factor GTE3 chloroplastic	7.54456	1.5106e-09	-3.63221	0.000587921
Zm00001d033100	Zm00001d033100	GO:0000103(sulfate assimilation);GO:0004020(adenylylsulfate kinase activity);GO:0004781(sulfate adenylyltransferase (ATP) activity)	NA	NA	ATP sulfurylase 1 chloroplastic	16.7937	1.40676e-16	4.36494	4.83619e-05
Zm00001d038563	Zm00001d038563	GO:0005515(protein binding)	NA	NA	EID1-like F-box protein 3	-4.31082	3.37856e-05	3.94309	0.000243647
Zm00001d042922	Zm00001d042922	GO:0000166(nucleotide binding);GO:0005524(ATP binding);GO:0005737(cytoplasm);GO:0006986(response to unfolded protein);GO:0016887(ATPase activity);GO:0031072(heat shock protein binding);GO:0034605(cellular response to heat);GO:0034620(cellular response to unfolded protein);GO:0042026(protein refolding);GO:0042623(ATPase activity, coupled);GO:0044183(protein folding chaperone);GO:0051082(unfolded p…	03040(Spliceosome);04141(Protein processing in endoplasmic reticulum);04144(Endocytosis);04144(Endocytosis)	K03283	Probable mediator of RNA polymerase II transcription subunit 37c	-4.16094	2.78092e-05	-3.41091	4.51116e-14
Zm00001d048520	Zm00001d048520	GO:0006833(water transport);GO:0015250(water channel activity);GO:0015267(channel activity);GO:0016020(membrane);GO:0016021(integral component of membrane);GO:0055085(transmembrane transport);GO:0055085(transmembrane transport)	NA	K09873	Aquaporin TIP3.1	4.42489	6.49183e-10	-2.44196	5.6199e-05
Zm00001d051088	Zm00001d051088	GO:0004672(protein kinase activity);GO:0005515(protein binding);GO:0005524(ATP binding);GO:0006468(protein phosphorylation);GO:0016020(membrane);GO:0016021(integral component of membrane);GO:0016301(kinase activity);GO:0016310(phosphorylation)	NA	NA	Putative leucine-rich repeat receptor-like protein kinase family protein	-2.19254	0.000116898	2.83485	2.59e-08
Zm00001d051119	Zm00001d051119	NA	NA	NA	Putative RING zinc finger and VWF domain family protein	-4.02741	1.28948e-06	-2.51617	5.85958e-06
Zm00001d051254	Zm00001d051254	GO:0055114(oxidation-reduction process);GO:0055114(oxidation-reduction process)	NA	NA	(+)-neomenthol dehydrogenase	-3.90296	7.18595e-05	-6.87432	2.68223e-11
Zm00001d052208	Zm00001d052208	GO:0010052(guard cell differentiation);GO:0010374(stomatal complex development);GO:0010374(stomatal complex development)	NA	NA	EPIDERMAL PATTERNING FACTOR-like protein 1	-2.2637	0.000175075	-2.08673	2.06381e-06
